# Supplementary material for: Integrated transcriptomic and metabolomic analyses of a wax deficient citrus mutant exhibiting jasmonic acid-mediated defense against fungal pathogens
Source: Hortic Res. 2018 Aug 1;5:43. doi: 10.1038/s41438-018-0051-0 (PMC6068166; doi:10.1038/s41438-018-0051-0)
Supplement: Supplementary file 2 — Supplementary File 1 Genomic SSR and EST-SSR primers [file 41438_2018_51_MOESM2_ESM.xls]

## Sheet: Sheet1
Supplementary File1. Genomic SSR and EST-SSR primers
ID	Primer Name	Forward Primer	Reverse Primer	Reference
1	CAC23	ATCACAATTACTAGCAGCGCC	TTGCCATTGTAGCATGTTGG	Kijas JM, Thomas MR, Fowler JC, RooseML. (1997) Intergration of trinucleotide microsatellites into linkage map of citrus. Theor Appl Genet 94:701-706
2	CAC39	AGAAGCCATCTCTCTGCTGC	AATTCAGTCCCATTCCATTCC
3	TAA27	GGATGAAAAATGCTCAAAATG	TAGTACCCACAGGGAAGAGAGC
4	TAA15	GAAAGGGTTACTTGACCAGGC	CTTCCCAGCTGCACAAGC
5	CAC33	GGTGATGCTGCTACTGATGC	CAATTGTGAATTTGTGATTCCG
6	cAGG9	CAATTGTGAATTTGTGATTCCG	TGCCTTGCTCTCCACTCC
7	TAA33	GGTACTGATAGTACTGCGGCG	GCTAATCGCTACGTCTTCGC
8	CAC39	AGAAGCCATCTCTCTGCTGC	AATTCAGTCCCATTCCATTCC
9	TAA41	AGGTCTACATTGGCATTGTC	ACATGCAGTGCTATAATGAATG
10	TAA45	GCACCTTTTATACCTGACTCGG	TTCAGCATTTGAGTTGGTTACG
ID	Primer Name	Forward Primer	Reverse Primer	Reference
1	CT21	CGAACTCATTAAAAGCCGAAAC	CAACAACCACCACTCTCACG	Barkley NA, Roose ML, Krueger RR, Federici CT(2006) Assessing genetic diversity and population structure in a citrus germplasm collection utilizing simplesequence repeat markers (SSRs). Theory Appl Genet 112:1519-1531
2	CCT01	TCAACACCTCGAACAGAAGG	CCCACATGCTAGCACAAAGA
3	CT19	CGCCAAGCTTACCACTCACTAC	GCCACGATTTGTAGGGGATAG
4	CT02	ACGGTGCGTTTTGAGGTAAG	TGACTGTTGGATTTGGGATG
5	CCT01	TCAACACCTCGAACAGAAGG	CCCACATGCTAGCACAAAGA
6	ACT09	TTCCTTATGTAATTGCTCTTTG	TGTGAGTGTTTGTGCGTGTG
7	CAT01	GCTTTCGATCCCTCCACATA	GATCCCTACAATCCTTGGTCC
8	GT03	GCCTTCTTGATTTACCGGAC	TGCTCCGAACTTCATCATTG
ID	LOCUS	Forward Primer	Reverse Primer	Reference
1	CiBE0214	TACTTGTGAGACCCTAACTGG	CGTTGTGGAAGGAATAATGT	Ollitrault, F. Terol, J. Pina, J. A. Navarro, L. Talon, M. Ollitrault, P(2010) Development of SSR markers from Citrus clementina (Rutaceae) BAC end sequences and interspecific transferability in Citrus. American Journal of Botany 97:124-129
2	CiBE0473	AGGGAGACCATTTGAGACTT	CGTGATTATTTAGAGAGAACCC
3	CiBE0246	ATTTGAGTTGTGTTGAGGTTG	CGGTGACGAAGAGTATGATT
4	CiBE0447	CACAAAGAGAGTAACCCACAA	CGTCAAGAAGAGAGAATGATG
5	CiBE0753	TCTCCTTGCCATTATTTATTT	CAGTTCTCAGTTGCCCGA
6	CiBE0914	GGGCTCAGTTCTTCTCTACTC	GCATTAGGCTTCTCTCATACC
7	CiBE1098	GGTGGCATACATACATACATACA	GCAACATCTGGAACTACTCA
ID	Given name	Forward Primer	Reverse Primer	Reference
1	F48	CACCAGCCAAGCAATCTAACAAC	TGCAACTCATCTCTCAGCTTCTTG	Chunxian Chen,Pingzhou, Youg A Choi,Shu Huang,Fred G.Gmitter Jr(2006) Mining and characterizing microsatellites from citrus ESTs. Theoretical and Applied Genetics 112:1248-1257
2	F52	CGTATAATAAGCATATCAGCAGCGG	ATCGTACGACATGTTGTTGTTGCT
3	F1	TTTTGCTGATTAATTTGCTGGGAT	TCTGTATTGTCAAGTGTGGCCTGT
4	F4	AGTGAACTGTCCATTGGATTTTCG	GTGTTGAATCCCGACCTTCTACC
5	F10	CCTCAGCTCTAGCAAAAGCACATT	AGAGGCTATAGATCGTGGATGCAG
6	F26	TGTGAACACCACGGCACTAT	AGTGGCCATCCATTCTTGTG
7	F2	AACAGTGTAGCATCGCACTTTCAC	GATACAAGGGACTTGCCCATCTC
8	F3	CGAGGATGACTCAAGTGATGAAGA	TCTTGGTCTTTGGCTTTTTCTCAG
9	F6	TTCATTTGGAACAAAACCCAATTC	GCTGCTAATCACAGCATCAAGAGA
10	F5	CTTCAGTCCAAAAATTCAAGCCAC	TCCTCGTTCGTCTGAGAGAAGATT
11	F7	CTGTTACCGTTGAGGAAACCAAAG	CTCTTCAGCTGGTTTCTCTTCCTG
12	F8	AGATCGAGCCTGATATCGGAGG	CATCCCCATCTTATTCTTCTTCCC
13	F9	AGCAGTTGTCATCTTCGGTCAGTT	ATAACCAGCAGGACCAGTCACAAT
14	F14	GCTCCTCGAATGAGAATGAAATGA	TGGTTGTGCGAAAATGAAGAGATA
15	F16	GTCTTCACCCTCTCCATCTTCATC	GGGACTATGGCAACAATAACTCCA
16	F17	GATACAAATTAGCATTTGATTGAATGGA	ATCGGGACTCGCATTAGGGT
17	F18	GTCTTCAACGAAGTTGCAGGCT	TACTATTTCGAGAGAGCAGCAGCA
18	F19	ATTCTCATGTCATGCGTACCTCG	TGAATCGTGAGAGACGAGTTGAAG
19	F24	GGGAGTTGGGAGACCAGAGTCTAT	CCAAGCTTCTGATTGTGATTGATG
20	F23	TTTTAGGAAATTTCAATCACCCGA	TCATTGTCATCACCATCACCATC
21	F27	AGGAGCTATCATCTGAAGGGGACT	CATCGTCTTCCTCTTCACCATTCT
22	F25	TGGAGGTTGCTCCAAAATTAGTGT	GATGGTAGCAATCCTACTCCCTTG
23	F28	ACAACATTTCAGGAATCCCACAAC	ATTCGGAGTGTTGCCAGAGAGTAG
24	F29	TTCACCACAAACGAAGACTCAGAC	CTGTAATCCACTCGGTAATCCGAC
25	F30	TAGGTTCTCTTTCAACCCCCTTTC	CTGCTTCGGCTGTAATTGTGATT
26	F31	CGAAGAAGAATTGAAAGAGCCAGA	CAACAGATTTGTTACTGGAAGGGG
27	F32	ACCCTCTCTTAGTGGGCAGTCTTT	ACAAAGAAAGGGATTGTGACGGTA
28	F33	ATTCGGAGTGTTGCCAGAGAGTAG	ACAACATTTCAGGAATCCCACAAC
29	F34	ACTTATTTTGTTCTTGCCCTCGGT	CGTAAGCATTATTGTTGACGGGTT
30	F35	TCTTGTTCTTGTCTTCTCCAACGG	CAAGACCAAAAACCAAAACCAAAA
31	F37	TTAAAACCTTATTTGCCCGACAAT	AAAAACCCAACCGAATTAGAAAAA
32	F38	TAGCTGCTGCCATAATTTTTCACA	AAAAGGGTTGATTTTTGTTCCCTC
33	F39	TTTGTTTGTTACAAGGCAAGGCA	TACAAGTTGTGAGGGGGTGAATTT
34	F40	TGTTTGTTACAAGGCAAGGCAAG	CTGCAGAGGAGCTTCCTTACTCAA
35	F36	TTTGTTATTCTCGTTGTCGCTCTC	AGCTGGACCCCTTGTTTTTATTCT
36	F44	CAACAACTTAACACCACGCTTTTG	TGGCGTCATGTCAACTAAGAACTG
37	F45	AATAACCCCCTTCAACCTCAAAAA	ATTAGTTCTTCGTCAGTTGGGTGG
38	F43	ACAAAAACAAAACAGGAGAGCACA	ATTTCTCCACAGTGAAAGGAGCTG
39	F49	GGGGAACTCAAACTTCTCAAGGG	AGCTCATACTCAAGCTCCCGTCTT
40	F50	AGGACGATTTCAGGTTCAGACTTG	GAGCAAAAATCGAAGAGATCAAGC
41	F51	AAGAATGGACCCTTTTCCAGTAGG	TACATCCCCTTGCACCAAGACTAT
42	F53	CTCCATTACCACAACACTCACTCC	GACGAAGAAGAAAGAAAGGGAAGG
43	F55	CTCCGTACAATTGGATTCGATCTC	CACCAGCCATGTCGTTTTACAAG
44	F56	CCATTAACGAGAAAACCAAACACTG	GGGGTTGCAAAGAAATGTAAAGAA
45	F58	GGGTTCTTCGTTTCTGTTTTGTTG	TCCCTTTGGTAGCATACGACTCTT
46	F59	ACGTTAACAATGGAAATGCCAACT	AAAGGATGATAAGAACCGCAATCA
47	F60	AGATCCCATTGCTCCCTTAAAAAC	CCTGGATTAGTTGAATTTGCTTGG
48	F61	TCCGTCCTTGTTTTAACTTGGAAA	GCTCCGTAGGTTGAAGAAAGATGA
49	F62	TGATTGATTTGAGAAGCTTGAGCA	ACTCCACAGTATCTGGATTCGCTC
50	F63	CGCTTGCTTCAACAAAAACACTAC	TTATGGTTCCACTGAGTGAATTGC
51	F64	TCAGTGATTCTACCCATGACTCCA	ACACCAACAAAAGAAGACTGCCTC
52	F65	CCAGAGCAAAACATAGAAAGAGCG	ACTCTAGCTCTGCTCCCTTCATCA
53	F67	CAGAAATTGATTAAACAGAGTGAGATCC	CGAAGAAGCTAAAACCAAGAGAGC
54	F69	ACACGGAGAAGAGCAGAATTAACG	GCAAACGAGGAGAATTACGAGAAA
55	F70	GATCGTGTGTCTTGATTTGCTTTG	TCCATCTTGAATAACTGGAAGGGA
56	F71	TACCATGTGCCCTTTCTGCTATTT	AGCTATGGCTTTGGTTGAGTTCTG
57	F72	TAACTGAGAAAACAAATGGCCACA	ACTCCTTGCCACTGCTTTATCAAC
58	F73	TTACAAAATCAGGAACACCTTCGG	TTTTCCGTGCGGGAATTTACTAAC
59	F74	CAGAACCCCTCTTTTTCTTTCTCC	ACGGAGGAGATGATCGGAACTAC
60	F75	TGATTAAAGGGAACCTAACCTTGGA	TGGGTAGGTTTTCTGATGATGGTT
61	F77	CGTAATTGTAATTGCGAAACACCG	CTTGAAGAGATCCGTGTTCGAGAG
62	F78	CTTACAACACAACTGCTGCAAAGC	TTATAAGTGGGGCCCATCAAAACT
63	F79	GTGGCTGCAAGACTTCTTGTGTAG	TATAGATGTGGCAAGCAGAGCAAG
64	F81	CCCGTTAAAATTGTAAACCCACAG	TTTATAATACGGAACGTTGGGAGG
65	F82	CAAAGCTGGTATGGCCTAAACAAA	AGAAGGGGAGGAACACAAACAAAT
66	F83	CCGGGGAAAACAGAAGACACAT	ACTGGAGTTGCCATTGGATTTGTA
67	F84	TATTTTCTGCAACTCTCTCCCCAG	CTGAGTTTACATTGGTGGCAACAT
68	F47	GAAAACCCTAGTCGCACGGATACT	TCATCACATCTGACTGCTTCTTCC
69	F85	GTGCAAAGGGAGTGAACTCAAAAT	CATTCCGAGAGTTCTTACCTCACA
70	F86	AGGAACGGCATATGATTCCTTACA	CAGAAATGGGACATGTTGTAGCAG
71	F87	ATGAAGGCTTTTTAGAGCCGAGTT	ATAATAGGGGCCCACTTGACTTG
72	F88	GTTCGCTCCACGCGATTTAT	TGTGAAGAAAGATTTGGTGGGTTT
73	F89	AAACACACGGAGAGTTTTGGAGAA	ATCCACCACCTGTACCTCCTGTAA
74	F90	CACCGCCAGCGGTATGTAAT	GTCCAACCCAACCCAATAAAATC
75	F92	TGGACCAGAGTCTCTATCACCCTC	GGTTACTTGGTTTTGTTGTGGGAG
76	F93	ACACCAACAAAAGAAGACTGCCTC	TCAGTGATTCTACCCATGACTCCA
77	F94	GAGAAGAGCTCGTTGAAAGATTGC	TCAGCGAACTTAACTTGATGGATG
78	F100	TTTCTTCGACTTTTGCGTTAGGAG	CTGAATCCGCCACCAATTTAAC
79	F95	AGGGAAGGAAGTGAAACTAGCCC	TCGTAAGCGTCATCCATCTTCATA
80	F96	TTTATCCCGTGATGTATTGAAATTTGT	GGAAATCTGAGATGGGTCTAGCAA
81	F97	CTTCTTCTTCTCCTGCTCCTCCTC	AGTGAGAAGCCAAAAACACCAAAC
82	F98	ATATAGCCCCTAGGCCTCCCTATC	GAGTAACCATGGGAGGAGAAAGGA
ID	Primer Name	Forward Primer	Reverse Primer	Reference
1	Ma2_1465	TCCTCTTCACCAATATGCGA	GCACCGACAACCGATAAAAA	These primers haven't been pubblished by Biswas Manosh Kuma in our laboratory.
2	Ma2_1224	CAAAGGTGGGACAGCAAGTT	ACCCTCTACAGGCCATCCTT
3	Ma2_1458	AGCAAGAAGAGGAAGGAGGC	TTCCCAATACCAACATAAAGGAA
4	Ma2_1662	ATGCGGATCTAAAAGGGGAC	CCTTTAAGCCTCCAACATCG
5	Ma2_1152	CGGTGTGACACAGGTTGATT	ACCAAAGCCTTGATCTTTCG
6	Ma2_949	ATTGCAAACCAAGCTTCCCT	CAGACCCCCAAAAACAAAAA
7	Ma2_946	CACGCGTCCGTCACTTTATT	GCAAATGTTGGCTAGAAATGG
8	Ma2_865	ATATAGGCGAAGCCAGCTCA	CCGAGAGATCTGGTGGAGAA
9	Ma2_958	CCACCATCGTCAAACCCTAT	AACGAGAACGAGAACGAGGA
10	Ma2_976	GGAATTGCAGGGAGCATAAA	GCTTCTTCATTGGGCATGAT
11	Ma2_1251	TTTATTATCTCTGTTCTGGTCCG	TTGCCTCTTTCCACCGTTAG
12	Ma2_607	GCCTTCCAAAATAACCCCAT	TTTGGAGGAGGACAAACTGG
13	Ma3_1004	TCGTTATCCACTTTCTGTGGC	AAACGGTGAGGGTGTTGAAG
	Primer ID	Forward Primer	Reverse Primer	Reference
1	mkb_006	TGATCCTCCATTTGAGTTCTAGG	AGGGTTTGAAGGAAAGGGAA	Biswas, Manosh Kumar Chai, Lijun Mayer, ChristophXu, Qiang Guo, Wenwu Deng, Xiuxin. (2011) Exploiting BAC-end sequences for the mining, characterization and utility of new short sequences repeat (SSR) markers in CitrusMolecular Biology Reports 39:5373-5386
2	mkb_008	AATAATGCAATGGGTCAGGG	TTTTTATGCGGGACGTTAGTT
3	mkb_062	CCCTTACCCATTTTTCCCTC	TACGGGCATCAATAGCCTTC
4	mkb_181	TGCAACCCTATTCCCAAGAC	GGGCCCATCTTAATTGTTCA
5	mkb_057	AAAGACCCTTGGGACTGCTT	TGAAAGTGACATATCAAGCCCA
6	mkb_130	TTGATGTATGATATTCAGTGTGGC	GAAAATAGTGAGCTTGCGGC
ID	Primer Name	Forward Primer	Reverse Primer	Reference
1	Ci01C07	GTCACTCACTCTCGCTCTTG	TTGCTAGCTGCTTTAACTTT	Froelicher, Y. Dambier, D. Bassene, J. B. Costantino, G. Lotfy, S. Didout, C. Beaumont, V. Brottier, P. Risterucci, A. M. Luro, F. Ollitrault, P(2008) Characterization of microsatellite markers in mandarin orange (Citrus reticulata Blanco).Molecular Ecology Resources.8:119-122
2	Ci01D11	GCAAAACAAGCAGACTACAAAT	AGGACAGATGACCCAGATGACA
3	Ci06A05b	TCTCTGGTTGGTTTTTGTGA	ATGATGAAAAGCAAGGGG
4	mCrCIR01E02	TGAATGGTACGGGAAATGC	CAGGGTCGGTGGAGAGGAT
5	mCrCIR06B05	GAACGATGGAATGAAGTG	ATGTTGATTACGAGACCTT
6	mCrCIR01F04a	AAGCATTTAGGGAGGGTCACT	TGCTGCTGCTGTTGTTGTTCT
7	Ci08C05	TCCACAGATTGCCCATTA	CCCTAAAAACCAAGTGACA
8	mCrCIR01F08a	ATGAGCTAAAGAGAAGAGG	GGACTCAACACAACACAA
9	Ci07E06	AATAAACGCCCACCTGAGAC	CAGTTGTTAAAAGGGAAGAATGAA
10	mCrCIR06A03	GGGTTGCGACGATGAGC	TCTCGGTTTGGCAGTTCG
11	mCrCIR08A03	GTGAAAGAGAGCAAGAAAAAT	AGCCAAAAAGAGAAGAAATG
12	Ci02F07	GCAGCGTTTGTTTTCT	TGCTGGTTTTCAGATACTT
13	mCrCIR01B10	AAAAATTGCCCTCTTCTCCT	TGGTGGTTTTGTTGGTTCTAT
14	Ci01A07	GATGATGTCACCCTTGTTGTTG	TTATGTCTCCTTTCCCTTTTGT
15	mCrCIR07D07	GCTGATGATACGCACGAACC	CACAACGCCAAAAACGACTC
16	Ci07C09	GACCCTGCCTCCAAAGTATC	GTGGCTGTTGAGGGGTTG
17	Ci01H05	AAAACAACCAAAAGGACAAGATT	TTCAAACTAAACAAACCAACTCG
18	mCrCIR06A12	CCCAACAAACTCAAACTTC	TTTTTATTTCGGTCTCCTT
ID	SSR Name	Forward Primer	Reverse Primer	Reference
1	338	TTTCTAAAATTTCCTTCATGGC	CAGGTGAAATCTCATCGCCT	Luro, François L. Costantino, Gilles Terol, Javier Argout, Xavier Allario, Thierry Wincker, PatrickTalon, ManuelOllitrault, Patrick Morillon, Raphael(2008) Transferability of the EST-SSRs developed on Nules clementine (Citrus clementina Hort ex Tan) to other Citrus species and their effectiveness for genetic mapping. BMC gemomics 9:287
2	238	CATGTTTCATTGCAAATGCC	TCTGGACATTCCATCACCAA
3	430	CCGATACAGCACAAAGCAAA	TGGAAAGAGAGAAGCCAAGC
4	432	GAGCTCAAAACAATAGCCGC	CATACCTCCCCGTCCATCTA
5	228	TGAAGGTGCTAGGATTGGCT	CGGACACTCAAAAGCTGACA
6	196	TCTTCTTCCCTGCTTTTCCA	ATCAAGGAGATCCATGTGGG
7	175	ACAGCAACCCCAGTCACTCT	CGCTCCTCGATTTGAAGAAG
8	117	AACAAACCCAGAACACTGCC	TGAGTGTGGGCGTAGATTGA
9	121	TCCCTATCATCGGCAACTTC	CAATAATGTTAGGCTGGATGGA
10	137	CGTCTTGCTCGCTGTATCTG	TCGCTTTTGGGATTTGAGAC
11	154	AAGCCTCAAGTCAAGGCAAA	GCCCCATTTTGTATGGAGTG
12	92	CGCAGCTTTTGCATGTTTTA	TGCTGCTAACCCACAGACAG
13	116	GAATTGGGAGGACGAACTGA	CGAGCCCTAGACAGAGATGG
14	32	CAGATCCTATTGCAGAGGCA	GCCCATTTGTATTGCCATTT
15	67	ATGTGGCTCCCTCTTCTCCT	GTGCATAACTGGGCCGTACT
16	295	CACCTTCTCAGGCAATCTCC	TTGAGCGATGTGAAGAGGTG
17	652	TCTTCTGCTGGAAACAAGCC	TGGAAGAGAAGAAACGGTGG
18	16	ACCTGAGCCCTTTTTGGTTT	GCCAGATCAAGGCTCAAATC
19	10	TCAAAGTTGATTTTCATTTGCC	GGGAACATCATAGTCGGTGC
20	5	AAGGCATAGCAAAGAAGCCA	CTTGGGCCATCATCTACTGG
21	228	TGAAGGTGCTAGGATTGGCT	CGGACACTCAAAAGCTGACA
22	21	TGATCAGCAACCAATAACCG	AGTCCGTCGTTTGTGATGTG
23	282	GGACCAGAAGCAGGTTTTGT	AAAGAGCGATGACCCAAAAA
24	482	CCCCCTCTTTTTCTCTTCCA	TTCTGGGCTGGTAGGTTCAG
25	817	CCCAGCTTCCAGAGAAGAGA	GTCAAGAATCAAGCAGGCGT
26	830	TTCATGGCAGCTTGAGTTTC	TTGGTTTCTTTTGGGGATCA
27	1527	GCGCGATCACTCTCTTTCTT	ATCGGGTTTGGATTAGGGAC
28	164	GTTTTCAGCTGGATTCGAGG	CACGTGTCCTCCTGGAACTT
29	179	TTCTCTCTCTCGAGCTTCGC	CCCAATCATCCTCCGTTAGA
30	418	AAAACAAACGCCACCTAAATG	CAGCAGCTGAAAACACCTGA
31	1210	GCCAAAATGCATGTTCAAGA	GTGCCAATGATGATCACGTC
32	1388	AAAACAAAGCACCCAGATCG	ACGGCAGCAACGAGATAAGT
33	115	CCCCCTCTTCTTTCACACAA	GGTGAGCAGCCATCTTCTTC
34	20	AAAAACACCTGTGGGACAGC	TAAACACTCCAGGCACCCTC
ID	Primer Name	Forward Primer	Reverse Primer	Reference
1	Csin.0011	GTTCGTTGGGCAAATCATTC	TCAGCCTCTAGGGTTTTTGAA	These primers haven't been pubblished by Biswas Manosh Kuma in our laboratory.
2	Csin.0015	AAGGAAGAGGACGAAACAAGC	TGGAAAGAACCATTTGCTGA
3	Csin.0071	CATCGTCCTCATGTTTTTCAA	CGACCTATTGCATTAGTTTGTTG
4	Csin.0072	AGACTTCGTTCAATTAATGTAGATTTT	TTCTTCTGAGATACCCCTGGA
5	Csin.0095	CAAGCAGGACAACTCCGTAA	ATGTAGAAACTGGGCATCGC
6	Csin.0100	TGGGCTTGACCCAATACAGT	TTCAGTTACGAAGGATCGACTT
7	Csin.0167	GGATGGCAATTTGAAGGTTG	GCCACAAGCTCAGAAGATCC
8	Csin.0187	CTCAATCGTAGCATCTTCGC	GAATTTCGTCCAAACCAAGC
9	Csin.0224	TGTAAATGCGTAAAATATTGGTAGA	AACCCGACACGGAAAAATAA
10	Csin.0230	TTGGAATCGCAATGAACTGT	TTCCCTAGGGCTGAAAATGA
11	Csin.0236	AGAAATCCAGTGGTGGTGCT	CTAAGGCCATTGAAGTGGGA
12	Csin.0246	AAACATTGGAATGAACTGCTACAA	TTGTTTCGTATGGGCTTGTG
13	Csin.0249	CGTACTTTAAAATTTCGGACTGA	AGGTGTATATGGCCGCATTT
15	Csin.0300	CACACGCACTCTTTTGATGA	GCACCGGAACAAAATCCTAT
16	Csin.0329	AAAAGGGCGATTGAAAAGAAA	GGTTGTGACGTAGGCTAGGG
17	Csin.0335	TCTTTTTGAGCTAATGCTTCAGT	ATGCGAAGCCATGAGAGTG
18	Csin.0341	ACAGTGTGTCCGCATGAAAA	ATTTCCTTCACAACCGTGCT
19	Csin.0342	GTGCCCATGTCTGATTTCAA	GTCACCCATAGTCCCGGTAA
20	Csin.0350	ATTCTCACGGGTATCCTCCC	TTCAAGAGAGTTTGGTGACCC
21	Csin.0354	GAATTGGGATCGGAATGAAC	AATCAAAATCGTTGGCCTTG
22	Csin.0356	GCGACATATTGTTAATCGCTTG	TGAGCATCGCAACTTATTATCG
23	Csin.0368	TGAAATAACGGTGTCGACCTT	GCATATGAGCGCTTTGGAGT
24	Csin.0380	GCGAACGAAAGTGAAGGGTA	TGCCTGAGTTGTGGAGTCTG
25	Csin.0381	AAACCTATTTTTAAGCTGTTGACC	TTTGCCCATAATACCCTTTCA
26	Csin.0383	TGCCAAACCTTAATAAATTGTGC	TTTTCACAAACGTTAGGGGG
27	Csin.0421	GCCATAGCCATAGGAAACCC	GAACTTCAGATTCCCCGAGA
28	Csin.0427	GTTGCTTCAAATCCTCAGGC	TTCATTTTGCTTGCTTTGCT
29	Csin.0463	TTGTTCAAGTAAGGAAGAAACTCG	CACGCAAAGCAATGCTAAAG
30	Csin.0479	GGGGCCATCTCTTGAGACTA	ATGGTGGCATCTCGAACAAT
31	Csin.0481	CGTGTCAAATTTAGGTCGGC	TGGGTGTTGGGTTAGGGTTA
32	Csin.0504	CCCTTATTCAGACGCCAAAA	AGTCCGCCCAGTTACAACAT
33	Csin.0505	AGATTAATTTGAGAATCTTGCCA	AGATCCATCAAGCAAATGACC
34	Csin.0513	AGGCAGTTTTGTTTGGTTGG	AAGAGCGAGCAGGCACTAAG
35	Csin.0524	TTGAACTGCCTGAGTTGGACT	CGAACGAAAGTGATGGGAAT
36	Csin.0529	TGAACATGCAGCAAATCAAA	TGGACTTTCACTACCCCAATAA
37	Csin.0548	AGCTATGCAGGCGAAAGAAA	TGGCATTATTCCTTCCTTCA
38	Csin.0551	AAAATAGTGAGCAGGGGGCT	ACGACCACGTTTCCTTCAAC
