# Supplementary material for: Integrated transcriptomic and metabolomic analyses of a wax deficient citrus mutant exhibiting jasmonic acid-mediated defense against fungal pathogens
Source: Hortic Res. 2018 Aug 1;5:43. doi: 10.1038/s41438-018-0051-0 (PMC6068166; doi:10.1038/s41438-018-0051-0)
Supplement: Supplementary file 3 — Supplementary File 2 Differentially expressed genes (DEGs) (MT vs. WT, P ≤ 0.05 and fold change ≥ 2) [file 41438_2018_51_MOESM3_ESM.xls]

## Sheet: Table S1
Supplementary File 2：Differentially expressed genes (DEGs) (MT vs. WT, P ≤ 0.05 and fold change ≥ 2).
gene	sample_1	sample_2	value1	value2	log2(fold_change)	annotation	up_or_down
Cs9g11760	C	T	48.0265	24.0029	-1.00062	Heat shock protein DnaJ conserved site,Heat shock protein DnaJ,Heat shock protein DnaJ N-terminal,	down
Cs5g03580	C	T	1.73595	0.86752	-1.00076	Protein of unknown function DUF3527,	down
orange1.1t04055	C	T	78.3396	39.1425	-1.00101		down
Cs1g07600	C	T	4.47959	2.23741	-1.00153	Serine/threonine- / dual-specificity protein kinase catalytic domain,Leucine-rich repeat,Leucine-rich repeat typical subtype,Leucine rich repeat 4,Protein kinase-like domain,Serine/threonine-protein kinase active site,Leucine-rich repeat-containing N-terminal type 2,Protein kinase catalytic domain,Protein kinase ATP binding site,Tyrosine-protein kinase catalytic domain,	down
Cs7g25170	C	T	42.3253	21.1232	-1.00269		down
Cs2g01840	C	T	293.236	146.339	-1.00275		down
Cs6g07130	C	T	7.74395	3.86452	-1.00278	Immunoglobulin-like fold,Immunoglobulin E-set,Domain of unknown function DUF1929,Galactose oxidase/kelch beta-propeller,Glyoxal oxidase N-terminal,Galactose oxidase beta-propeller,	down
Cs6g17510	C	T	13.5476	6.7431	-1.00655	Polyprenyl synthetase,Polyprenyl synthetase-related,Terpenoid synthase,	down
Cs5g03470	C	T	260.469	129.609	-1.00695	Protease-associated domain PA,Peptidase A22B signal peptide peptidase,Peptidase A22 presenilin signal peptide,	down
Cs6g05660	C	T	32.1246	15.9767	-1.00771	Zinc finger C2H2-like,Zinc finger C2H2,	down
Cs5g12300	C	T	19.6459	9.7635	-1.00876	Rossmann-like alpha/beta/alpha sandwich fold,UspA,	down
orange1.1t02040	C	T	14.3521	7.12656	-1.00998		down
Cs3g17520	C	T	106.865	53.0334	-1.01081		down
Cs9g02055	C	T	59.202	29.3799	-1.01082		down
Cs4g13350	C	T	37.0403	18.3653	-1.01211	Chloramphenicol acetyltransferase-like domain,Transferase,	down
Cs3g06820	C	T	4.80501	2.37444	-1.01695	NAD(P)-binding domain,	down
Cs7g15480	C	T	32.776	16.1942	-1.01716	Cytochrome P450 conserved site,Cytochrome P450 E-class group I,Cytochrome P450,	down
Cs5g33170	C	T	122.753	60.5893	-1.01862	Pectinesterase inhibitor,	down
Cs1g21850	C	T	5.259	2.59546	-1.0188	Transcriptional coactivator SAGA-type complex Ada1/Tada1,	down
Cs8g08990	C	T	8.80214	4.33611	-1.02145		down
orange1.1t04038	C	T	1.82073	0.896459	-1.02221		down
Cs3g21530	C	T	20.1715	9.91593	-1.0245	Zinc finger RING/FYVE/PHD-type,Zinc finger RING-type,Cellulose synthase,	down
orange1.1t00830	C	T	13.3723	6.56629	-1.0261		down
Cs5g06400	C	T	9.34773	4.58755	-1.02689	Zinc finger RING/FYVE/PHD-type,Copine,Zinc finger RING-type,von Willebrand factor type A,	down
Cs4g20550	C	T	13.07	6.41234	-1.02734	Aromatic-ring hydroxylase-like,Monooxygenase FAD-binding,	down
Cs5g02220	C	T	76.8942	37.7203	-1.02753		down
orange1.1t01720	C	T	39.8297	19.5027	-1.03017		down
orange1.1t02850,orange1.1t02851	C	T	15.5206	7.59955	-1.0302		down
Cs5g06360	C	T	9.04581	4.42085	-1.03293	Cytochrome P450 conserved site,Cytochrome P450 E-class group I,Cytochrome P450,	down
orange1.1t04035	C	T	11.303	5.52377	-1.03298		down
Cs2g20170	C	T	8.24935	4.02676	-1.03466		down
Cs5g28530	C	T	3.27696	1.59682	-1.03716	Cytochrome P450 conserved site,Cytochrome P450 E-class group I,Cytochrome P450,	down
Cs6g09650	C	T	5.66022	2.75598	-1.03829	Oxoglutarate/iron-dependent dioxygenase,	down
Cs1g26340	C	T	25.9306	12.6173	-1.03925	AMP-dependent synthetase/ligase,AMP-binding conserved site,	down
Cs1g22430	C	T	69.189	33.6546	-1.03974	Leucine-rich repeat cysteine-containing subtype,	down
Cs3g24220	C	T	4.01091	1.93956	-1.0482	Protein kinase ATP binding site,Serine/threonine- / dual-specificity protein kinase catalytic domain,Protein kinase catalytic domain,Protein kinase-like domain,Serine/threonine-protein kinase active site,Tyrosine-protein kinase catalytic domain,Concanavalin A-like lectin/glucanase subgroup,	down
Cs5g13700	C	T	19.5958	9.47433	-1.04845	Nucleotide-binding alpha-beta plait,RNA recognition motif domain,	down
Cs1g24060	C	T	121.933	58.9215	-1.04922	CRAL-TRIO domain,CRAL/TRIO N-terminal domain,	down
Cs7g29420	C	T	3.16295	1.52828	-1.04936	Leucine-rich repeat-containing N-terminal type 2,Protein kinase ATP binding site,Serine/threonine- / dual-specificity protein kinase catalytic domain,Protein kinase catalytic domain,Leucine-rich repeat,Protein kinase-like domain,Tyrosine-protein kinase catalytic domain,	down
Cs1g21130	C	T	19.5348	9.43634	-1.04975	Glycoside hydrolase family 16,Xyloglucan endo-transglycosylase C-terminal,Glycoside hydrolase family 16 active site,Xyloglucan endotransglucosylase/hydrolase,Concanavalin A-like lectin/glucanases superfamily,Concanavalin A-like lectin/glucanase subgroup,	down
Cs7g11620	C	T	241.65	116.706	-1.05004		down
Cs3g09820	C	T	14.5875	7.04257	-1.05056	ABC transporter transmembrane domain,AAA+ ATPase domain,ABC transporter integral membrane type 1,ABC transporter-like,ABC transporter conserved site,ABC transporter transmembrane domain type 1,	down
Cs2g11950	C	T	24.3494	11.755	-1.05061	Domain of unknown function DUF23,	down
Cs6g10500	C	T	4.51997	2.18193	-1.05071	Cytochrome P450 conserved site,Cytochrome P450 E-class group I,Cytochrome P450,	down
Cs1g08620	C	T	241.189	116.337	-1.05185	Cytochrome P450 conserved site,Cytochrome P450 E-class group I,Cytochrome P450,	down
Cs1g20870	C	T	13.9362	6.70963	-1.05453		down
Cs9g10950,Cs9g10960	C	T	85.8071	41.2517	-1.05664		down
Cs7g07990	C	T	50.5075	24.2607	-1.05788	Peptidase M10A cysteine switch zinc binding site,Peptidase metallopeptidase,Peptidoglycan binding-like,Peptidase M10 metallopeptidase,Metallopeptidase catalytic domain,Peptidase M10A matrix metallopeptidase,	down
Cs5g24940	C	T	11.7947	5.64805	-1.06232	O-methyltransferase caffeic acid-type,Plant methyltransferase dimerisation,O-methyltransferase family 2,Winged helix-turn-helix transcription repressor DNA-binding,	down
Cs6g10540	C	T	67.5852	32.3567	-1.06264	Late embryogenesis abundant protein LEA-14,	down
Cs6g17620	C	T	6.45936	3.09005	-1.06376	Serine/threonine- / dual-specificity protein kinase catalytic domain,Protein kinase catalytic domain,Protein kinase-like domain,Serine/threonine-protein kinase active site,Tyrosine-protein kinase catalytic domain,	down
Cs3g15800	C	T	14.4539	6.91225	-1.06423	Peptidase S8/S53 subtilisin/kexin/sedolisin,Proteinase inhibitor I9,Protease-associated domain PA,Peptidase S8 subtilisin-related,Peptidase S8 subtilisin Ser-active site,Proteinase inhibitor propeptide,	down
Cs7g29780	C	T	219.968	105.186	-1.06435	Chalcone isomerase,Chalcone isomerase 3-layer sandwich,	down
Cs1g03220	C	T	23.2114	11.0975	-1.0646	Domain of unknown function DUF630,Domain of unknown function DUF632,	down
Cs2g23660	C	T	90.543	43.1361	-1.06971	AP2/ERF domain,DNA-binding integrase-type,	down
Cs4g03830	C	T	2.75575	1.31206	-1.07061	Armadillo-type fold,Armadillo-like helical,Pumilio RNA-binding repeat,	down
Cs3g18070	C	T	96.9192	46.1384	-1.07081	Phosphate-induced protein 1,	down
orange1.1t02547	C	T	42.7757	20.3537	-1.0715		down
Cs6g17190	C	T	13.3919	6.3679	-1.07248	Gibberellin regulated protein,	down
Cs2g26110	C	T	5.90753	2.80469	-1.07472		down
Cs2g17200	C	T	4.1602	1.97434	-1.07528	F-box domain cyclin-like,	down
orange1.1t03453	C	T	1.62189	0.769541	-1.0756		down
Cs5g27130	C	T	44.6048	21.1479	-1.07668	RmlC-like jelly roll fold,RmlC-like cupin domain,Cysteamine dioxygenase,	down
Cs8g17940	C	T	8.03431	3.80717	-1.07746	Harbinger transposase-derived nuclease,	down
Cs7g07320	C	T	5.01225	2.37334	-1.07854	Protein kinase ATP binding site,Serine/threonine- / dual-specificity protein kinase catalytic domain,Protein kinase catalytic domain,Protein kinase-like domain,Serine/threonine-protein kinase active site,Tyrosine-protein kinase catalytic domain,	down
orange1.1t02711	C	T	4.05294	1.91823	-1.07919		down
Cs7g08350	C	T	1.90954	0.903752	-1.07923	Zinc finger RING/FYVE/PHD-type,Zinc finger RING-type,	down
Cs7g26770	C	T	154.719	73.2213	-1.07931		down
Cs1g10640	C	T	3.94622	1.86673	-1.07996	Kelch-type beta propeller,Galactose oxidase/kelch beta-propeller,F-box domain cyclin-like,	down
Cs7g31940	C	T	1.44126	0.681765	-1.07998	Serine/threonine- / dual-specificity protein kinase catalytic domain,Protein kinase-like domain,Serine/threonine-protein kinase active site,Serine-threonine/tyrosine-protein kinase catalytic domain,Wall-associated receptor kinase galacturonan-binding domain,Protein kinase catalytic domain,Protein kinase ATP binding site,Concanavalin A-like lectin/glucanase subgroup,Tyrosine-protein kinase catalyt…	down
Cs6g08175	C	T	9.37867	4.43216	-1.08137		down
Cs8g02740	C	T	23.1783	10.9483	-1.08207	Myb domain,Homeodomain-like,SANT/Myb domain,	down
orange1.1t03151	C	T	4.63471	2.18859	-1.08248		down
Cs9g10940	C	T	345.376	163.006	-1.08324		down
Cs1g11800	C	T	56.2209	26.4918	-1.08556	Serine/threonine- / dual-specificity protein kinase catalytic domain,Protein kinase catalytic domain,Protein kinase-like domain,Serine/threonine-protein kinase active site,Tyrosine-protein kinase catalytic domain,Concanavalin A-like lectin/glucanase subgroup,	down
Cs1g13290	C	T	6.12066	2.88399	-1.08562	Protein of unknown function DUF642,Galactose-binding domain-like,	down
Cs7g09390	C	T	10.1088	4.76042	-1.08645	BTB/POZ fold,NPH3,	down
Cs2g15820	C	T	37.7961	17.7968	-1.08662	Transcription factor TCP,Transcription factor TCP subgroup,	down
Cs1g25480	C	T	24.935	11.7235	-1.08877	Heat shock protein DnaJ conserved site,Heat shock protein DnaJ,Heat shock protein DnaJ N-terminal,	down
Cs8g01860	C	T	23.9529	11.2533	-1.08985	No apical meristem (NAM) protein,	down
Cs7g07860	C	T	5.51232	2.5878	-1.09093	Armadillo-type fold,Armadillo-like helical,	down
Cs2g18570	C	T	140.516	65.8587	-1.09329	O-methyltransferase caffeic acid-type,O-methyltransferase family 2,Winged helix-turn-helix transcription repressor DNA-binding,	down
Cs6g05130	C	T	76.209	35.7132	-1.0935	Chloramphenicol acetyltransferase-like domain,Transferase,	down
Cs7g08470	C	T	7.37172	3.4536	-1.0939	Armadillo-type fold,Zinc finger RING/FYVE/PHD-type,Armadillo-like helical,U box domain,Armadillo,	down
orange1.1t02808	C	T	8.52904	3.98725	-1.09699		down
Cs2g27180	C	T	18.3986	8.5982	-1.09749	Mevalonate/galactokinase,Ribosomal protein S5 domain 2-type fold subgroup,Ribosomal protein S5 domain 2-type fold,GHMP kinase N-terminal domain,GHMP kinase C-terminal domain,	down
Cs3g27520	C	T	16.6487	7.77789	-1.09796	Glyceraldehyde 3-phosphate dehydrogenase NAD(P) binding domain,Glyceraldehyde/Erythrose phosphate dehydrogenase family,Glyceraldehyde-3-phosphate dehydrogenase type I,Glyceraldehyde 3-phosphate dehydrogenase active site,NAD(P)-binding domain,Glyceraldehyde 3-phosphate dehydrogenase catalytic domain,Domain of unknown function CP12,	down
Cs2g27100	C	T	15.8668	7.4083	-1.0988	Lipase GDSL,	down
Cs3g24180	C	T	13.5244	6.31185	-1.09943	Cytochrome P450 conserved site,Cytochrome P450 E-class group I,Cytochrome P450,	down
Cs8g19420	C	T	15.2857	7.13145	-1.09992		down
Cs1g12520	C	T	15.9738	7.44578	-1.10121	Tetratricopeptide-like helical,Tetratricopeptide repeat-containing domain,	down
Cs4g08850	C	T	12.2117	5.69059	-1.10161		down
Cs7g06720	C	T	3.65899	1.70354	-1.10291	Peptidase A1,Peptidase aspartic catalytic,Peptidase aspartic,	down
Cs7g31170	C	T	69.5852	32.3395	-1.10548	Cytochrome P450 conserved site,Cytochrome P450 E-class group I,Cytochrome P450,	down
Cs2g16620	C	T	7.91071	3.66967	-1.10816	Auxin efflux carrier plant type,Auxin efflux carrier,	down
Cs7g13470	C	T	4.96264	2.29919	-1.10998	GRAM,	down
Cs3g14440	C	T	154.328	71.4228	-1.11154	Dormancyauxin associated,	down
Cs9g19420	C	T	2.33442	1.07961	-1.11255	Multi antimicrobial extrusion protein,	down
Cs6g10640	C	T	7.7022	3.55498	-1.11543		down
Cs9g11690	C	T	11.7711	5.42425	-1.11775	Rapid ALkalinization Factor,	down
orange1.1t03941	C	T	47.1169	21.691	-1.11915		down
Cs9g05680	C	T	6.66774	3.06953	-1.11918	Glutamine synthetase beta-Grasp,Glutamine synthetase catalytic domain,Glutamine synthetase/guanido kinase catalytic domain,	down
Cs4g08320	C	T	8.53681	3.9271	-1.12023	Domain of unknown function DUF250,	down
Cs6g06060	C	T	5.6565	2.59726	-1.12292	Short-chain dehydrogenase/reductase SDR,NAD(P)-binding domain,Glucose/ribitol dehydrogenase,	down
Cs3g10410	C	T	507.718	233.052	-1.12338	Pectinacetylesterase,	down
Cs5g16290	C	T	8.29898	3.80163	-1.12632	O-methyltransferase caffeic acid-type,Plant methyltransferase dimerisation,O-methyltransferase family 2,Winged helix-turn-helix transcription repressor DNA-binding,	down
Cs9g17710	C	T	15.1118	6.92148	-1.12653		down
Cs2g04830	C	T	2.71449	1.2397	-1.13069		down
Cs9g13620	C	T	308.546	140.867	-1.13116	AP2/ERF domain,DNA-binding integrase-type,	down
Cs9g14230	C	T	1.62257	0.740663	-1.13139	Serine/threonine- / dual-specificity protein kinase catalytic domain,Protein kinase catalytic domain,AGC-kinase C-terminal,Protein kinase-like domain,Serine/threonine-protein kinase active site,Tyrosine-protein kinase catalytic domain,	down
orange1.1t05923	C	T	35.5598	16.2296	-1.13162		down
Cs3g16290	C	T	12.0846	5.51444	-1.13188		down
Cs3g16090	C	T	43.8246	19.9898	-1.13248		down
Cs3g26700	C	T	6.25718	2.85214	-1.13347	ERGosterol biosynthesis methyltransferase plant,Sterol methyltransferase C-terminal,Methyltransferase type 11,	down
Cs4g20580	C	T	28.3192	12.8824	-1.13638		down
Cs3g10560	C	T	34.4613	15.6627	-1.13764	NADP-dependent oxidoreductase domain,Aldo/keto reductase subgroup,Aldo/keto reductase,	down
Cs6g10950	C	T	2.44561	1.11045	-1.13905	Retrotransposon gag protein,Peptidase aspartic active site,Retroviral aspartyl protease,Ribonuclease H-like domain,Integrase catalytic core,Reverse transcriptase,Peptidase aspartic,	down
Cs2g08190	C	T	458.731	208.198	-1.1397	NAF domain,NAF/FISL domain,Protein kinase ATP binding site,Serine/threonine- / dual-specificity protein kinase catalytic domain,Protein kinase catalytic domain,Calcium/calmodulin-dependent/calcium-dependent protein kinase,Protein kinase-like domain,Serine/threonine-protein kinase active site,Tyrosine-protein kinase catalytic domain,	down
Cs7g18090	C	T	3.33189	1.5106	-1.14122	Chitinase II,Serine/threonine- / dual-specificity protein kinase catalytic domain,Glycoside hydrolase catalytic domain,Protein kinase-like domain,Serine/threonine-protein kinase active site,Serine-threonine/tyrosine-protein kinase catalytic domain,Glycoside hydrolase superfamily,Glycoside hydrolase family 18 catalytic domain,Protein kinase catalytic domain,Tyrosine-protein kinase catalytic domain,	down
Cs1g26190	C	T	134.089	60.7866	-1.14136	CRAL-TRIO domain,	down
Cs1g14060	C	T	11.2163	5.07422	-1.14434	Kelch repeat type 1,Galactose oxidase beta-propeller,F-box domain cyclin-like,	down
Cs1g16730	C	T	17.9881	8.13362	-1.14508	Lipase GDSL,Lipase GDSL active site,	down
Cs7g08180	C	T	4.35744	1.96974	-1.14548	Cyclin N-terminal,Cyclin C-terminal,Cyclin-like,	down
orange1.1t00804	C	T	9.54606	4.31354	-1.14603		down
Cs1g22380	C	T	3.27143	1.47809	-1.14619	Domain of unknown function DUF292 eukaryotic,	down
Cs3g20720	C	T	11.009	4.97269	-1.14658	SWEET sugar transporter,	down
Cs5g18970	C	T	4.60012	2.07584	-1.14798	NAD-dependent epimerase/dehydratase,NAD(P)-binding domain,	down
Cs8g09100	C	T	12.6701	5.71358	-1.14896		down
Cs3g24430	C	T	19.4063	8.72796	-1.15281	Coiled-coil domain containing protein 109 C-terminal,	down
Cs9g09100	C	T	7.73936	3.48059	-1.15288	Uncharacterised protein family UPF0497 trans-membrane plant,	down
Cs9g17210	C	T	262.442	117.9	-1.15444	Remorin C-terminal,	down
Cs5g22710	C	T	2.61036	1.17198	-1.1553	NB-ARC,Disease resistance protein,	down
Cs7g23820	C	T	170.672	76.5198	-1.15732	3-oxo-5-alpha-steroid 4-dehydrogenase C-terminal,	down
orange1.1t01779	C	T	43.2911	19.4058	-1.15758		down
Cs7g11860	C	T	15.1074	6.77092	-1.15783	Cytochrome P450 conserved site,Cytochrome P450 E-class group I,Cytochrome P450,	down
Cs8g02450	C	T	103.365	46.3172	-1.15813	Aromatic-ring hydroxylase-like,Monooxygenase FAD-binding,	down
Cs8g18290	C	T	7.54079	3.37766	-1.15869		down
Cs3g03340	C	T	1.3198	0.590238	-1.16095	Six-bladed beta-propeller TolB-like,	down
Cs3g09120	C	T	114.729	51.2992	-1.16123	Cytochrome P450 conserved site,Cytochrome P450 E-class group I,Cytochrome P450,	down
Cs1g24810	C	T	1.9007	0.84782	-1.1647	Protein of unknown function DUF702,Zinc finger lateral root primordium type 1,Lateral Root Primordium type 1 C-terminal,	down
Cs7g16400	C	T	1.75991	0.784649	-1.16538	Exostosin-like,	down
Cs2g12010	C	T	185.029	82.4698	-1.16581	DREPP plasma membrane polypeptide,	down
Cs1g17510	C	T	10.8951	4.84749	-1.16837	Alpha/beta hydrolase fold-1,	down
Cs4g11670	C	T	3.45922	1.53798	-1.16941	Serine/threonine- / dual-specificity protein kinase catalytic domain,S-locus glycoprotein,Protein kinase-like domain,Serine/threonine-protein kinase active site,Apple-like,Bulb-type lectin domain,S-locus receptor kinase C-terminal,Protein kinase catalytic domain,PAN-2 domain,Concanavalin A-like lectin/glucanase subgroup,Tyrosine-protein kinase catalytic domain,	down
Cs1g21970	C	T	16.4893	7.32285	-1.17105	Peptidase S8/S53 subtilisin/kexin/sedolisin,Proteinase inhibitor I9,Protease-associated domain PA,Peptidase S8 subtilisin-related,Peptidase S8 subtilisin Ser-active site,	down
Cs8g14150,Cs8g14180	C	T	471.504	209.094	-1.17312		down
Cs7g08680	C	T	32.1412	14.2524	-1.17322	Protein of unknown function DUF1645,	down
Cs1g08110	C	T	14.0965	6.24973	-1.17347	UDP-glucuronosyl/UDP-glucosyltransferase,	down
Cs3g15040	C	T	84.3827	37.3879	-1.17438	CheY-like superfamily,Universal stress protein A,Signal transduction histidine kinase-related protein C-terminal,Signal transduction response regulator receiver domain,Signal transduction histidine kinase homodimeric,Signal transduction histidine kinase core,Signal transduction histidine kinase subgroup 1 dimerisation/phosphoacceptor domain,Rossmann-like alpha/beta/alpha sandwich fold,UspA,ATPase…	down
Cs6g06530	C	T	48.2685	21.3502	-1.17683	Barwin-related endoglucanase,Barwin-like endoglucanase,Expansin/pollen allergen DPBB domain,Pollen allergen/expansin C-terminal,Expansin/Lol pI,Expansin,	down
Cs9g07140	C	T	20.1539	8.89903	-1.17934	Protein of unknown function DUF1677 plant,	down
Cs9g18850	C	T	36.2148	15.9742	-1.18084		down
Cs6g06120	C	T	10.0479	4.42757	-1.18231		down
Cs7g22420,Cs7g22450	C	T	49.574	21.8411	-1.18254		down
Cs3g18710	C	T	4.58773	2.02092	-1.18276	Protein of unknown function DUF3049,	down
Cs2g07740	C	T	11.0706	4.87516	-1.18322	Glycoside hydrolase family 1,Glycoside hydrolase catalytic domain,Glycoside hydrolase superfamily,	down
Cs2g09870	C	T	1.5072	0.663284	-1.18418	Serine/threonine- / dual-specificity protein kinase catalytic domain,Malectin-like carbohydrate-binding domain,Protein kinase-like domain,Serine/threonine-protein kinase active site,Serine-threonine/tyrosine-protein kinase catalytic domain,Protein kinase catalytic domain,Protein kinase ATP binding site,Concanavalin A-like lectin/glucanase subgroup,Tyrosine-protein kinase catalytic domain,	down
Cs3g03045	C	T	27.9545	12.2848	-1.1862		down
Cs2g06190,Cs2g06200	C	T	298.966	131.312	-1.18698		down
orange1.1t01255	C	T	7.28353	3.19467	-1.18897		down
Cs5g05180	C	T	5.56606	2.44048	-1.18949		down
Cs6g15680	C	T	8.55178	3.74684	-1.19055		down
Cs7g02540	C	T	17.2604	7.54931	-1.19305	PMR5 N-terminal domain,PC-Esterase,	down
Cs9g14320	C	T	300.861	131.216	-1.19715	Pectinesterase inhibitor,	down
Cs2g15450	C	T	1.90166	0.829109	-1.19763	Protein of unknown function DUF688,	down
Cs6g09980	C	T	5.91269	2.57273	-1.20051	Zinc finger RING/FYVE/PHD-type,Zinc finger RING-type,	down
Cs9g13610	C	T	71.9158	31.2619	-1.2019	AP2/ERF domain,DNA-binding integrase-type,	down
Cs1g19770	C	T	298.314	129.645	-1.20226	UDP-glucuronosyl/UDP-glucosyltransferase,	down
Cs3g23950	C	T	8.06711	3.50374	-1.20315	Myb domain,Homeodomain-like,SANT/Myb domain,	down
Cs8g19520	C	T	35.9248	15.5824	-1.20506	Alpha crystallin/Hsp20 domain,HSP20-like chaperone,	down
Cs5g26330	C	T	18.1111	7.85495	-1.2052	Chaperonin Cpn60/TCP-1,Chaperonin Cpn60,Chaperonin Cpn60 conserved site,	down
Cs4g03220	C	T	4.33227	1.87813	-1.20583	Glycoside hydrolase family 16,Xyloglucan endo-transglycosylase C-terminal,Glycoside hydrolase family 16 active site,Concanavalin A-like lectin/glucanases superfamily,Concanavalin A-like lectin/glucanase subgroup,	down
Cs1g19860	C	T	5.63821	2.4417	-1.20735	AAA+ ATPase domain,ABC transporter-like,ABC transporter conserved site,ABC-2 type transporter,	down
orange1.1t01548	C	T	1.70619	0.738377	-1.20835		down
Cs1g21820	C	T	15.4671	6.69113	-1.20888	Acetamidase/Formamidase,	down
Cs7g09630	C	T	170.335	73.6278	-1.21005	Cytochrome P450 conserved site,Cytochrome P450 E-class group I,Cytochrome P450,	down
Cs2g30660	C	T	5.87263	2.53508	-1.21198	AAA+ ATPase domain,ABC transporter-like,ABC transporter conserved site,ABC-2 type transporter,	down
orange1.1t00194	C	T	33.8729	14.6052	-1.21365		down
Cs3g14760	C	T	1.17136	0.503991	-1.21671	Pleckstrin homology-like domain,Phospholipase D/Transphosphatidylase,Phospholipase D eukaryota,Pleckstrin homology domain,Phospholipase D-like domain,Phospholipase D family,	down
Cs2g19790	C	T	14.9222	6.41795	-1.21727	Transcription factor GRAS,	down
Cs8g20100	C	T	19.3812	8.3307	-1.21815	Zinc finger RING-type conserved site,Zinc finger RING/FYVE/PHD-type,Zinc finger RING-type,	down
Cs8g03370	C	T	10.165	4.35003	-1.22451	Glycoside hydrolase family 1,Glycoside hydrolase catalytic domain,Glycoside hydrolase superfamily,	down
Cs3g22260	C	T	9.11369	3.89265	-1.22728	Transcription factor TCP,Transcription factor TCP subgroup,	down
Cs3g16400	C	T	12.1917	5.20182	-1.22882	Pyridoxal phosphate-dependent transferase major region subdomain 1,Pyridoxal phosphate-dependent transferase major domain,Aminotransferase class I/classII,Aminotransferases class-I pyridoxal-phosphate-binding site,Pyridoxal phosphate-dependent transferase major region subdomain 2,	down
Cs5g03460	C	T	36.1894	15.4377	-1.22911	Major intrinsic protein conserved site,Major intrinsic protein,Aquaporin-like,	down
Cs2g07010	C	T	14.0868	5.98976	-1.23377	Phox/Bem1p,	down
Cs7g22990	C	T	5.42805	2.30549	-1.23536		down
orange1.1t05694	C	T	36.6428	15.5107	-1.24027		down
Cs7g31800	C	T	32.8831	13.909	-1.24133	ATPase AAA-type core,	down
Cs9g06270	C	T	383.496	162.097	-1.24236	Domain of unknown function DUF3700,	down
Cs8g16590	C	T	24.6579	10.4118	-1.24383	PGG domain,Ankyrin repeat-containing domain,Ankyrin repeat,	down
Cs5g24520	C	T	6.87722	2.90133	-1.24511		down
Cs6g11600	C	T	8.29093	3.4948	-1.24633	Methyltransferase type 11,	down
Cs4g20590	C	T	19.9847	8.42008	-1.24699	Aromatic-ring hydroxylase-like,Monooxygenase FAD-binding,	down
Cs6g20620	C	T	43.7963	18.438	-1.24812	Band 7 protein,Stomatin,	down
orange1.1t00546	C	T	32.0235	13.4781	-1.24852		down
Cs1g06290	C	T	46.1424	19.419	-1.24863	PapD-like,Major sperm protein,	down
Cs8g13600	C	T	2.56041	1.07648	-1.25005	Zn-cluster domain,DNA-binding WRKY,	down
Cs7g18270,Cs7g18280	C	T	4.63177	1.94495	-1.25183		down
Cs1g25120	C	T	268.238	112.466	-1.25402	Histone H5,Winged helix-turn-helix transcription repressor DNA-binding,Histone H1/H5,	down
Cs2g07330	C	T	5.03516	2.10292	-1.25965	Photosystem II PsbQ oxygen evolving complex,PsbQ-like domain,	down
orange1.1t01378	C	T	1.5005	0.626326	-1.26045		down
Cs3g18660	C	T	1.28972	0.537615	-1.26242	Sulphate anion transporter conserved site,Sulphate anion transporter,Sulphate transporter,STAS domain,	down
Cs2g28180	C	T	351.417	146.255	-1.2647	Alcohol dehydrogenase superfamily zinc-type,Quinone oxidoreductase/zeta-crystallin conserved site,NAD(P)-binding domain,Polyketide synthase enoylreductase,GroES-like,Alcohol dehydrogenase GroES-like,	down
Cs9g16490	C	T	9.21331	3.83364	-1.26501	Alpha/beta hydrolase fold-3,	down
Cs6g18580	C	T	39.8623	16.585	-1.26515	RmlC-like jelly roll fold,RmlC-like cupin domain,Phosphomannose isomerase type I conserved site,Mannose-6-phosphate isomerase,Mannose-6-phosphate isomerase type I,	down
Cs1g20710	C	T	3.32109	1.37799	-1.26909	Pyridoxal phosphate-dependent transferase major region subdomain 1,Pyridoxal phosphate-dependent transferase major domain,Serine hydroxymethyltransferase,Pyridoxal phosphate-dependent transferase major region subdomain 2,Serine hydroxymethyltransferase pyridoxal phosphate binding site,	down
Cs9g07540	C	T	1.09148	0.451214	-1.2744	Domain of unknown function DUF828,Pleckstrin-like plant,	down
Cs1g01220	C	T	6.01937	2.48764	-1.27483	Actin cross-linking,Glycoside hydrolase family 5,Glycoside hydrolase catalytic domain,Glycoside hydrolase superfamily,	down
Cs5g28650	C	T	7.42614	3.06509	-1.27668	DNA-binding pseudobarrel domain,B3 DNA binding domain,	down
Cs4g06760	C	T	6.65122	2.74491	-1.27686	Basic helix-loop-helix leucine zipper transcription factor plant,Helix-loop-helix domain,Basic helix-loop-helix leucine zipper transcription factor,	down
Cs5g17850	C	T	2.69048	1.11008	-1.2772	Reverse transcriptase,	down
Cs8g01150	C	T	10.04	4.14192	-1.27739	Domain of unknown function DUF296,Predicted AT-hook DNA-binding,	down
Cs7g08820	C	T	1.51367	0.624182	-1.27801	Pectin lyase fold/virulence factor,Parallel beta-helix repeat,Pectin lyase fold,Glycoside hydrolase family 28,	down
Cs7g30680	C	T	1.19725	0.492334	-1.28202	Ankyrin repeat-containing domain,PapD-like,Ankyrin repeat,Major sperm protein,	down
orange1.1t04029	C	T	3.95201	1.61884	-1.28762		down
Cs3g19650	C	T	40.2395	16.4589	-1.28975	Chlorophyll A-B binding protein,Chlorophyll a/b binding protein domain,	down
Cs2g09220	C	T	2.75979	1.12764	-1.29125	Domain of unknown function DUF4216,	down
Cs7g29830	C	T	888.316	362.808	-1.29187	Barwin-related endoglucanase,Barwin-like endoglucanase,Expansin/pollen allergen DPBB domain,Pollen allergen/expansin C-terminal,Appr-1-p processing,Expansin/Lol pI,Expansin,	down
Cs1g03070	C	T	7.67513	3.13295	-1.29267	Cyclin PHO80-like,Cyclin P/U,Cyclin-like,	down
Cs5g05360	C	T	3.25436	1.32803	-1.29308	Serine/threonine- / dual-specificity protein kinase catalytic domain,Protein kinase catalytic domain,Protein kinase-like domain,Serine/threonine-protein kinase active site,Serine-threonine/tyrosine-protein kinase catalytic domain,Tyrosine-protein kinase catalytic domain,	down
Cs2g24290,Cs2g24300	C	T	334.595	136.5	-1.29352		down
Cs8g04910	C	T	43.4586	17.7106	-1.29502	Partial AB-hydrolase lipase domain,Alpha/beta hydrolase fold-1,	down
Cs3g19990	C	T	14.2759	5.81426	-1.29592	Protein of unknown function DUF688,	down
Cs4g07100	C	T	312.631	127.117	-1.2983	Protein of unknown function DUF581,	down
Cs1g08030	C	T	4.80461	1.94768	-1.30266	Homeodomain,Homeobox conserved site,Homeodomain-like,	down
Cs1g25650	C	T	2.36703	0.958399	-1.30438	CheY-like superfamily,Cache domain,Signal transduction histidine kinase-related protein C-terminal,Signal transduction response regulator receiver domain,Signal transduction histidine kinase homodimeric,Signal transduction histidine kinase core,Signal transduction histidine kinase subgroup 1 dimerisation/phosphoacceptor domain,ATPase-like ATP-binding domain,	down
Cs6g20890	C	T	1.75548	0.709196	-1.30761	Glycoside hydrolase-type carbohydrate-binding subgroup,Aldose 1-epimerase,Aldose 1-/Glucose-6-phosphate 1-epimerase,Glycoside hydrolase-type carbohydrate-binding,	down
Cs9g17930	C	T	4.14356	1.67072	-1.3104	Exostosin-like,	down
Cs4g08560	C	T	2.85045	1.14869	-1.3112	Cellulose synthase,	down
Cs7g13310	C	T	89.73	36.0344	-1.31621	Thiolase-like subgroup,FAE1/Type III polyketide synthase-like protein,3-Oxoacyl-[acyl-carrier-protein (ACP)] synthase III C-terminal,Very-long-chain 3-ketoacyl-CoA synthase,Thiolase-like,	down
Cs8g01950	C	T	22.8696	9.17617	-1.31747	Lipase GDSL,	down
Cs8g19570	C	T	24.2706	9.73772	-1.31755	Protein of unknown function DUF3527,Tubby C-terminal-like domain,	down
Cs7g28170	C	T	96.6031	38.7398	-1.31825	Thiolase-like subgroup,FAE1/Type III polyketide synthase-like protein,3-Oxoacyl-[acyl-carrier-protein (ACP)] synthase III C-terminal,Very-long-chain 3-ketoacyl-CoA synthase,Thiolase-like,	down
Cs9g11750	C	T	8.7539	3.50666	-1.31983	Chloramphenicol acetyltransferase-like domain,Transferase,	down
Cs2g17100	C	T	17.662	7.0737	-1.32011	Uncharacterised protein family Cys-rich,	down
orange1.1t02409	C	T	251.029	100.501	-1.32064		down
Cs8g19150	C	T	21.1567	8.4685	-1.32093	Fatty acid hydroxylase,	down
Cs9g06450	C	T	169.112	67.6371	-1.32209	Alpha/beta hydrolase fold-3,	down
Cs4g03370	C	T	6.78812	2.71347	-1.32287	Protein of unknown function DUF761 plant,	down
Cs3g24995,Cs3g25000	C	T	9.49124	3.79327	-1.32315		down
Cs8g19400	C	T	6.98477	2.79031	-1.32379	Glutathione S-transferase/chloride channel C-terminal,Glutathione S-transferase C-terminal-like,Glutathione S-transferase C-terminal,Thioredoxin-like fold,Glutathione S-transferase N-terminal,	down
Cs1g19740	C	T	56.135	22.4078	-1.3249	UDP-glucuronosyl/UDP-glucosyltransferase,	down
Cs4g06650	C	T	77.7581	30.8724	-1.33268	Pectinesterase active site,Pectin lyase fold/virulence factor,Pectinesterase inhibitor,Pectinesterase catalytic,Pectin lyase fold,	down
Cs1g08010,Cs1g08020	C	T	141.975	56.3355	-1.33353		down
Cs7g19870	C	T	243.327	96.5416	-1.33367	Helix-loop-helix domain,	down
Cs7g10990	C	T	12.0134	4.75706	-1.3365	Transcription factor SBP-box,	down
Cs5g27370	C	T	11.5123	4.55565	-1.33744		down
Cs6g20900	C	T	16.4415	6.50478	-1.33776	Glycoside hydrolase-type carbohydrate-binding subgroup,Aldose 1-epimerase,Aldose 1-/Glucose-6-phosphate 1-epimerase,Glycoside hydrolase-type carbohydrate-binding,	down
Cs6g22390	C	T	5.99646	2.36797	-1.34046		down
Cs5g05460	C	T	9.36883	3.68723	-1.34533	Protein of unknown function DUF1645,	down
Cs5g02480	C	T	15.5145	6.10461	-1.34564	Amino acid transporter transmembrane,	down
Cs2g15220	C	T	11.5191	4.52313	-1.34863	Protein of unknown function DUF1685,	down
Cs4g12990	C	T	1.30537	0.511085	-1.35282	Protein of unknown function DUF1005,	down
Cs3g21340	C	T	3.56983	1.39639	-1.35416	Homeodomain-like,Myb-like domain,SANT/Myb domain,	down
Cs5g25790	C	T	4.46616	1.74694	-1.3542	RmlC-like jelly roll fold,RmlC-like cupin domain,Germin,Germin manganese binding site,Cupin 1,	down
Cs4g18300	C	T	1.93136	0.754374	-1.35626	Cytochrome P450 conserved site,Cytochrome P450 E-class group I,Cytochrome P450,	down
Cs2g11750,Cs2g11760	C	T	252.104	98.3226	-1.35842		down
Cs7g09260	C	T	20.9261	8.13564	-1.36298		down
Cs1g19730	C	T	1.5165	0.588745	-1.36503	UDP-glucuronosyl/UDP-glucosyltransferase,	down
Cs4g02970	C	T	9.5995	3.72668	-1.36507	Allergen V5/Tpx-1-related conserved site,CAP domain,Allergen V5/Tpx-1-related,Ves allergen,	down
Cs8g05460	C	T	5.29203	2.05376	-1.36556	Armadillo-type fold,Zinc finger RING/FYVE/PHD-type,Armadillo-like helical,U box domain,	down
Cs9g07160	C	T	9.77864	3.79469	-1.36565	Protein of unknown function DUF581,	down
Cs6g15370	C	T	7.66426	2.97369	-1.36589	Protein of unknown function DUF247 plant,	down
Cs5g25410	C	T	8.67738	3.36654	-1.36599	Bulb-type lectin domain,S-locus glycoprotein,PAN-2 domain,	down
Cs5g31280	C	T	12.8931	5.00009	-1.36658	Cyclin P/U,Cyclin PHO80-like,Cyclin-like,	down
Cs8g16720	C	T	6.28663	2.43614	-1.36769	Zinc finger RING/FYVE/PHD-type,Zinc finger RING-CH-type,	down
Cs1g16590	C	T	80.2711	31.052	-1.3702		down
Cs8g10390	C	T	2.82675	1.09343	-1.37028		down
Cs6g12870,Cs6g12880	C	T	837.691	323.971	-1.37055		down
orange1.1t03325	C	T	1.14373	0.44177	-1.37238		down
Cs4g04730	C	T	1.52136	0.587013	-1.3739	Squalene cyclase,Terpenoid cyclases/protein prenyltransferase alpha-alpha toroid,Prenyltransferase/squalene oxidase,Terpene synthase conserved site,	down
Cs3g21160,Cs3g21170	C	T	617.596	237.771	-1.37709		down
Cs5g26130	C	T	127.313	48.9924	-1.37775	No apical meristem (NAM) protein,	down
Cs3g16940	C	T	111.044	42.731	-1.37778	Rhamnogalacturonate lyase,Galactose-binding domain-like,Carbohydrate-binding-like fold,	down
Cs7g27450	C	T	10.5708	4.04849	-1.38463		down
Cs2g27640	C	T	6.33901	2.42298	-1.38747	Heat shock protein DnaJ,Heat shock protein DnaJ N-terminal,4Fe-4S ferredoxin-type iron-sulpur binding domain,	down
Cs4g18310	C	T	82.4062	31.4887	-1.38792	Winged helix-turn-helix transcription repressor DNA-binding,Heat shock factor (HSF)-type DNA-binding,	down
Cs5g32450	C	T	18.5364	7.08101	-1.38833	KIP1-like,	down
Cs3g05310	C	T	1.57252	0.599927	-1.39022	Cytochrome P450 conserved site,Cytochrome P450 E-class group I,Cytochrome P450,	down
Cs7g09080	C	T	12.6836	4.83242	-1.39215	Domain of unknown function DUF239,Domain of unknown function DUF4409,	down
Cs3g09140	C	T	6.66492	2.53902	-1.39232	Cytochrome P450 conserved site,Cytochrome P450 E-class group I,Cytochrome P450,	down
Cs6g15800	C	T	17.3277	6.59838	-1.39289	Exostosin-like,	down
Cs9g18960	C	T	3.75901	1.43117	-1.39315		down
orange1.1t00339	C	T	4.43403	1.68392	-1.3968		down
Cs3g20340	C	T	2.56321	0.970266	-1.4015	Domain of unknown function DUF4009,AMP-dependent synthetase/ligase,AMP-binding conserved site,	down
Cs4g19230	C	T	8.45416	3.19921	-1.40195	Protein of unknown function DUF761 plant,	down
Cs2g28790	C	T	2.14642	0.810777	-1.40456	Serine/threonine- / dual-specificity protein kinase catalytic domain,Leucine-rich repeat,Leucine-rich repeat typical subtype,Leucine rich repeat 4,Protein kinase-like domain,Serine/threonine-protein kinase active site,Protein kinase catalytic domain,Protein kinase ATP binding site,Tyrosine-protein kinase catalytic domain,Concanavalin A-like lectin/glucanase subgroup,	down
Cs4g18790	C	T	1012.12	381.258	-1.40854	Peptidase C13 legumain,	down
Cs4g07040	C	T	141.254	53.066	-1.41243	AP2/ERF domain,DNA-binding integrase-type,	down
Cs4g13160	C	T	9.27804	3.47583	-1.41646	Zinc finger CCCH-type,	down
Cs7g05210	C	T	8.42394	3.15537	-1.41669	Major facilitator superfamily domain general substrate transporter,Proton-dependent oligopeptide transporter family,PTR2 family proton/oligopeptide symporter conserved site,	down
orange1.1t01963	C	T	83.0527	31.0567	-1.41912		down
Cs4g20560	C	T	16.3958	6.13023	-1.41932	Aromatic-ring hydroxylase-like,Monooxygenase FAD-binding,	down
Cs4g08480	C	T	1.23525	0.461668	-1.41988	Cellulose synthase,	down
Cs4g19400	C	T	55.559	20.7553	-1.42054	Regulator of chromosome condensation RCC1,Regulator of chromosome condensation/beta-lactamase-inhibitor protein II,	down
Cs2g09160	C	T	5.68594	2.12008	-1.42328	Major facilitator superfamily domain general substrate transporter,Nodulin-like,	down
Cs8g10860	C	T	29.6235	11.0422	-1.42371	Major facilitator superfamily domain general substrate transporter,Proton-dependent oligopeptide transporter family,	down
Cs8g18130	C	T	3.44064	1.2822	-1.42406	Protein of unknown function DUF247 plant,	down
Cs4g03940	C	T	14.6624	5.43801	-1.43098	Nucleotide-diphospho-sugar transferase,	down
Cs1g25630	C	T	15.0459	5.57846	-1.43143	Glycoside hydrolase family 38 core,Glycoside hydrolase family 38 central domain,Glycosyl hydrolase family 38 C-terminal,Glycoside hydrolase/deacetylase beta/alpha-barrel,Glycosyl hydrolase family 13 all-beta,Glycoside hydrolase-type carbohydrate-binding,	down
Cs3g27870	C	T	14.707	5.45096	-1.43192	Zinc finger RING/FYVE/PHD-type,Zinc finger RING-type,	down
Cs1g21610	C	T	4.97132	1.83439	-1.43833	Cyclin N-terminal,Cyclin C-terminal,Cyclin-like,	down
Cs7g28970	C	T	2.55317	0.941617	-1.43908		down
Cs2g27650	C	T	43.4142	15.96	-1.44371	Major facilitator superfamily,Major facilitator superfamily domain general substrate transporter,Sugar transporter conserved site,Major facilitator superfamily domain,	down
orange1.1t02321	C	T	37.2798	13.6875	-1.44554		down
Cs1g08720	C	T	6.62552	2.4203	-1.45285	AP2/ERF domain,DNA-binding integrase-type,	down
orange1.1t01118	C	T	3.02893	1.10467	-1.45519		down
Cs2g06240	C	T	7.07487	2.57491	-1.45818	Sphingolipid delta4-desaturase,Sphingolipid delta4-desaturase N-terminal,Fatty acid desaturase type 1,	down
Cs1g08150	C	T	2.54644	0.926425	-1.45874		down
Cs7g31880	C	T	74.4594	27.0707	-1.45972	Protein phosphatase 2C,Protein phosphatase 2C-like,Protein phosphatase 2C manganese/magnesium aspartate binding site,	down
Cs9g02640	C	T	8.76519	3.18272	-1.46153	Myb domain,Homeodomain-like,SANT/Myb domain,	down
orange1.1t03235	C	T	2.33655	0.847895	-1.46242		down
Cs2g03110	C	T	208.4	75.6154	-1.4626	Haem peroxidase plant/fungal/bacterial,Haem peroxidase,Plant peroxidase,	down
Cs2g21750	C	T	6.82888	2.4734	-1.46515	Myb domain,Homeodomain-like,SANT/Myb domain,	down
Cs4g09730	C	T	6.82714	2.47099	-1.46619	Lipase GDSL,Esterase SGNH hydrolase-type subgroup,	down
Cs4g17900	C	T	5.1572	1.86232	-1.46949		down
Cs9g01650	C	T	5.89404	2.12707	-1.47039	Glycosyl transferase family 31,Galectin carbohydrate recognition domain,Concanavalin A-like lectin/glucanases superfamily,Concanavalin A-like lectin/glucanase subgroup,	down
Cs5g34100	C	T	4.70107	1.69509	-1.47163	Protein kinase ATP binding site,Serine/threonine- / dual-specificity protein kinase catalytic domain,Protein kinase catalytic domain,EF-hand-like domain,Protein kinase-like domain,Serine/threonine-protein kinase active site,Tyrosine-protein kinase catalytic domain,	down
Cs4g13040	C	T	1.04042	0.374997	-1.47222	AAA+ ATPase domain,Leucine-rich repeat,Leucine-rich repeat typical subtype,NB-ARC,Disease resistance protein,	down
orange1.1t01571	C	T	3.00096	1.07475	-1.48142		down
Cs1g02280	C	T	143.416	51.3434	-1.48196		down
Cs7g25850	C	T	25.2735	9.04742	-1.48205	Helix-loop-helix domain,	down
orange1.1t01955,orange1.1t01957	C	T	35.5822	12.731	-1.48281		down
Cs4g05390	C	T	44.229	15.661	-1.49781	Hly-III-related,	down
Cs1g15990	C	T	1.65069	0.58374	-1.49967	Lipase GDSL,	down
Cs8g08010	C	T	4.22751	1.49474	-1.49992	Auxin responsive SAUR protein,	down
Cs1g16020	C	T	5.06364	1.78867	-1.50128		down
orange1.1t01610	C	T	1.77619	0.626695	-1.50295		down
orange1.1t02719	C	T	18.6757	6.58471	-1.50397		down
Cs9g07970	C	T	24.5111	8.63681	-1.50487	Thiolase-like subgroup,FAE1/Type III polyketide synthase-like protein,3-Oxoacyl-[acyl-carrier-protein (ACP)] synthase III C-terminal,Very-long-chain 3-ketoacyl-CoA synthase,Thiolase-like,	down
Cs5g08860	C	T	2.15277	0.753237	-1.51502		down
Cs7g13010	C	T	1.13029	0.395245	-1.51587	DOG1 domain,Basic-leucine zipper domain,	down
Cs6g09430	C	T	16.7409	5.85293	-1.51615	Leucine-rich repeat cysteine-containing subtype,	down
Cs5g15130	C	T	39.5823	13.7981	-1.52039		down
Cs6g03670	C	T	12.5036	4.35465	-1.52172	Conserved hypothetical protein CHP00245,	down
orange1.1t00434	C	T	52.9378	18.3542	-1.52818		down
Cs7g31320	C	T	11.0062	3.81128	-1.52997	Amino acid transporter transmembrane,	down
Cs3g24440	C	T	6.83687	2.36744	-1.53001	Histone deacetylase complex subunit SAP30 Sin3 binding domain,Histone deacetylase complex subunit SAP30/SAP30-like,	down
Cs4g13650	C	T	1.67771	0.580102	-1.53212		down
Cs2g15710	C	T	58.0092	19.9962	-1.53655	PMR5 N-terminal domain,PC-Esterase,	down
Cs4g14590	C	T	2.84616	0.976087	-1.54393	Winged helix-turn-helix transcription repressor DNA-binding,Heat shock factor (HSF)-type DNA-binding,	down
Cs5g34390	C	T	8.45001	2.88709	-1.54934		down
Cs5g25420	C	T	1.07889	0.365938	-1.55987	Domain of unknown function DUF239,Domain of unknown function DUF4409,	down
Cs9g19160	C	T	49.9624	16.9315	-1.56113	Protein of unknown function DUF3464,	down
orange1.1t04214	C	T	3.94884	1.33718	-1.56223		down
Cs9g05660	C	T	1.50963	0.511063	-1.56263	Armadillo-type fold,Armadillo-like helical,Armadillo,	down
Cs6g18700	C	T	10.3576	3.50419	-1.56353	Lateral organ boundaries LOB,	down
orange1.1t03183	C	T	2.79344	0.94403	-1.56514		down
Cs6g13326,Cs6g13330	C	T	3.61856	1.22071	-1.5677		down
Cs8g17830	C	T	59.5863	20.0642	-1.57036	Heavy metal-associated domain HMA,	down
Cs3g14680	C	T	318.61	107.252	-1.57078	Phloem protein 2-like,F-box domain cyclin-like,	down
Cs8g18380	C	T	4.26477	1.4328	-1.57363		down
Cs5g27340	C	T	2.27433	0.758819	-1.58361	Glycosyl transferase family 14,	down
Cs4g06670	C	T	3.72879	1.24017	-1.58817	Pectinesterase active site,Pectin lyase fold/virulence factor,Pectinesterase inhibitor,Pectinesterase catalytic,Pectin lyase fold,	down
Cs7g27685	C	T	235.948	78.4244	-1.5891	Proteolipid membrane potential modulator,	down
Cs3g21010	C	T	2.46104	0.816961	-1.59093	Glycolipid transfer protein domain,	down
Cs2g27090	C	T	4.79792	1.58953	-1.59381	Lipase GDSL,	down
orange1.1t01006	C	T	20.7292	6.86093	-1.59519		down
Cs1g17980	C	T	6.60681	2.18627	-1.59548	Protein of unknown function DUF3511,	down
Cs8g15060	C	T	11.158	3.69148	-1.5958		down
Cs2g22800	C	T	12.8721	4.24966	-1.59883	Protein of unknown function wound-induced,	down
Cs7g31190	C	T	15.6445	5.14898	-1.6033	Chlorophyll A-B binding protein plant,Chlorophyll A-B binding protein,Chlorophyll a/b binding protein domain,	down
Cs5g30390	C	T	4.28914	1.41076	-1.60422	Aux/IAA-ARF-dimerisation,AUX/IAA protein,	down
Cs8g10215	C	T	2.00636	0.659295	-1.60558		down
Cs3g26710	C	T	1.67723	0.550343	-1.60768	Major facilitator superfamily,Major facilitator superfamily domain general substrate transporter,Major facilitator superfamily domain,	down
Cs2g05510	C	T	12.1728	3.99014	-1.60915	Serine/threonine- / dual-specificity protein kinase catalytic domain,Leucine-rich repeat,Leucine-rich repeat typical subtype,Leucine rich repeat 4,Protein kinase-like domain,Serine/threonine-protein kinase active site,Leucine-rich repeat-containing N-terminal type 2,Protein kinase catalytic domain,Protein kinase ATP binding site,Tyrosine-protein kinase catalytic domain,	down
Cs6g07990	C	T	1.90222	0.622833	-1.61077	Amino acid transporter transmembrane,	down
Cs9g04140	C	T	30.4892	9.97938	-1.61128	Protein of unknown function DUF581,	down
Cs8g17800	C	T	49.9581	16.3506	-1.61137	Thiolase-like subgroup,FAE1/Type III polyketide synthase-like protein,3-Oxoacyl-[acyl-carrier-protein (ACP)] synthase III C-terminal,Very-long-chain 3-ketoacyl-CoA synthase,Thiolase-like,	down
Cs2g16630	C	T	15.1358	4.9411	-1.61506	Homeodomain,Leucine zipper homeobox-associated,Homeobox conserved site,Homeodomain-like,	down
Cs8g11330	C	T	72.9143	23.7759	-1.6167	Pectate lyase/Amb allergen,Pectin lyase fold/virulence factor,AmbAllergen,Pectin lyase fold,	down
Cs8g15410	C	T	4.66552	1.51757	-1.62027	Histone H2B,Histone core,Histone-fold,	down
Cs5g31060	C	T	74.333	24.1455	-1.62225	Protein of unknown function DUF581,	down
orange1.1t01873	C	T	2.62296	0.849676	-1.62621		down
Cs2g22220	C	T	2.77026	0.896293	-1.62798		down
orange1.1t00742	C	T	83.9936	27.0636	-1.63392		down
Cs3g16650	C	T	8.36878	2.69033	-1.63723	Multi antimicrobial extrusion protein,	down
Cs2g12700	C	T	2.30927	0.740261	-1.64133	Myb domain,Homeodomain-like,SANT/Myb domain,	down
Cs1g24030	C	T	5.54132	1.77509	-1.64233	Transcription factor GRAS,	down
Cs3g11710	C	T	22.1138	7.00638	-1.65821		down
Cs4g02260	C	T	8.22922	2.60135	-1.66149	S-adenosylmethionine decarboxylase conserved site,S-adenosylmethionine decarboxylase core,S-adenosylmethionine decarboxylase,S-adenosylmethionine decarboxylase subgroup,	down
Cs3g08400	C	T	1.82033	0.575187	-1.6621	UDP-glucuronosyl/UDP-glucosyltransferase,EF-Hand 1 calcium-binding site,	down
Cs3g14690	C	T	3.84431	1.2093	-1.66855	Phloem protein 2-like,	down
Cs2g03820	C	T	7.55414	2.36782	-1.67371	Domain of unknown function DUF250,	down
Cs5g02320	C	T	89.1729	27.8096	-1.68102	Glycoside hydrolase family 9 active site,Six-hairpin glycosidase,Carbohydrate binding domain CBM49,Six-hairpin glycosidase-like,Glycoside hydrolase family 9,	down
Cs7g11890	C	T	1.7719	0.552239	-1.68193	Cytochrome P450 conserved site,Cytochrome P450 E-class group I,Cytochrome P450,	down
Cs1g17500	C	T	7.47201	2.32469	-1.68446		down
Cs3g16310	C	T	3.4392	1.06966	-1.68492	Basic-leucine zipper domain,	down
Cs4g03320	C	T	3.77006	1.16425	-1.69519	Zinc finger C2H2,	down
Cs9g18120	C	T	2.41665	0.746083	-1.6956	Pyruvate kinase,Pyruvate kinase beta-barrel insert domain,Pyruvate/Phosphoenolpyruvate kinase,Pyruvate kinase barrel,Pyruvate kinase-like insert domain,	down
Cs5g02230	C	T	8.03506	2.4806	-1.69562		down
Cs5g12850	C	T	113.146	34.8577	-1.69864		down
Cs3g14580	C	T	6.60984	2.03414	-1.70019	Alpha/beta hydrolase fold-1,Epoxide hydrolase-like,	down
Cs5g03010	C	T	2.13219	0.655369	-1.70196	DNA-binding WRKY,	down
Cs8g14690	C	T	84.0485	25.7055	-1.70914	Pollen Ole e 1 allergen/extensin,	down
orange1.1t01663	C	T	47.1184	14.4075	-1.70947		down
Cs4g16200	C	T	3.35711	1.0252	-1.71132	Helix-loop-helix domain,	down
Cs3g07240	C	T	7.86975	2.40193	-1.71212	Protein of unknown function DUF3464,	down
orange1.1t04962,orange1.1t04963	C	T	150.615	45.1943	-1.73666		down
Cs1g15660	C	T	2.97644	0.892663	-1.7374	Protein of unknown function DUF1677 plant,	down
Cs1g20430	C	T	1.17012	0.350598	-1.73877	KIP1-like,	down
Cs2g17040	C	T	3.15707	0.943903	-1.74187	AT hook-like,AT hook DNA-binding motif,Winged helix-turn-helix transcription repressor DNA-binding,Histone H1/H5,High mobility group HMG-I/HMG-Y,	down
Cs7g27010	C	T	35.2002	10.5046	-1.74456	Cytochrome P450 conserved site,Cytochrome P450 E-class group I,Cytochrome P450,	down
Cs4g16130	C	T	1.61571	0.478248	-1.75633	Small GTPase superfamily Rab type,Small GTPase superfamily Rho type,Small GTPase superfamily Ras type,Small GTP-binding protein domain,Ran GTPase,Small GTPase superfamily,	down
Cs5g18930	C	T	53.8904	15.8306	-1.76731	Chloramphenicol acetyltransferase-like domain,Transferase,	down
Cs1g11380	C	T	4.48513	1.3084	-1.77734		down
Cs4g04420	C	T	112.847	32.6933	-1.7873	AAA+ ATPase domain,ABC transporter-like,ABC transporter conserved site,	down
orange1.1t00001	C	T	8.86069	2.55628	-1.79337		down
Cs1g06880	C	T	154.343	44.4642	-1.79542	Domain of unknown function DUF3700,	down
Cs1g15920	C	T	6.93605	1.99815	-1.79545	HAD-like domain,Acid phosphatase (Class B),Acid phosphatase plant,Vegetative storage protein/acid phosphatase,	down
Cs9g09570	C	T	1.20215	0.34625	-1.79573	Mycolic acid cyclopropane synthase,	down
Cs4g17540	C	T	17.696	5.07294	-1.80253	Asp/Glu/hydantoin racemase,Asp/Glu racemase,Aspartate racemase,	down
Cs2g09030	C	T	11.8412	3.38484	-1.80665	Leucine-rich repeat cysteine-containing subtype,	down
Cs4g16680	C	T	3.23951	0.918229	-1.81885	Aldehyde dehydrogenase domain,Aldehyde dehydrogenase conserved site,Aldehyde dehydrogenase C-terminal,Aldehyde/histidinol dehydrogenase,Aldehyde dehydrogenase N-terminal,	down
Cs4g02590	C	T	57.9821	16.3147	-1.82944		down
Cs5g06600	C	T	185.276	51.7052	-1.84129	Pectate lyase/Amb allergen,Pectin lyase fold/virulence factor,AmbAllergen,Pectin lyase fold,	down
Cs8g19540	C	T	19.6457	5.47078	-1.8444	Alpha crystallin/Hsp20 domain,HSP20-like chaperone,	down
Cs4g06690	C	T	10.8245	3.01128	-1.84585	Pectinesterase active site,Pectin lyase fold/virulence factor,Pectinesterase inhibitor,Pectinesterase catalytic,Pectin lyase fold,	down
Cs4g07180	C	T	8.601	2.38209	-1.85228	RmlC-like jelly roll fold,RmlC-like cupin domain,Protein of unknown function DUF985,	down
Cs3g26470	C	T	3.86031	1.067	-1.85515	Lipase GDSL,Lipase GDSL active site,	down
Cs4g08360	C	T	3.78682	1.04505	-1.85742	Oligopeptide transporter OPT superfamily,Tetrapeptide transporter OPT1/isp4,	down
Cs3g19630	C	T	1.98683	0.548173	-1.85777	Lipase GDSL,	down
Cs2g22820	C	T	6.51681	1.79318	-1.86165	Protein of unknown function wound-induced,	down
Cs3g01160	C	T	5.71136	1.56386	-1.86873	Glutathione S-transferase/chloride channel C-terminal,Glutathione S-transferase C-terminal-like,	down
Cs1g22910	C	T	7.4787	2.03961	-1.8745	Short-chain dehydrogenase/reductase SDR,NAD(P)-binding domain,Glucose/ribitol dehydrogenase,	down
Cs2g17980	C	T	20.0952	5.44583	-1.88363	Metallophosphoesterase domain,	down
orange1.1t04040	C	T	37.386	10.0798	-1.89104		down
Cs1g25030	C	T	8.5876	2.31396	-1.89189	Zinc finger B-box,	down
Cs1g06240	C	T	323.485	86.7391	-1.89894	Protein of unknown function wound-induced,	down
Cs5g03480	C	T	2.7343	0.732647	-1.89998		down
orange1.1t04923	C	T	3.04366	0.813907	-1.90287		down
Cs9g09530	C	T	1.31269	0.35092	-1.90332	Mycolic acid cyclopropane synthase,	down
Cs2g03140	C	T	16.3712	4.36326	-1.90768	Senescence regulator,	down
Cs2g22790	C	T	7.89929	2.09362	-1.91572	Protein of unknown function wound-induced,	down
Cs1g02710	C	T	2.40369	0.634251	-1.92213	ABC transporter transmembrane domain,AAA+ ATPase domain,ABC transporter integral membrane type 1,ABC transporter-like,ABC transporter conserved site,ABC transporter transmembrane domain type 1,	down
Cs6g14010	C	T	1.28967	0.339688	-1.92471		down
Cs7g05360	C	T	13.9065	3.66085	-1.92551	AP2/ERF domain,DNA-binding integrase-type,	down
orange1.1t03118	C	T	23.9619	6.30295	-1.92664		down
Cs5g11490	C	T	1.11975	0.294007	-1.92926	Zinc finger C2H2-like,Zinc finger C2H2,	down
Cs4g02990	C	T	1.21633	0.31917	-1.93014	UDP-glucuronosyl/UDP-glucosyltransferase,	down
Cs3g07330	C	T	21.5539	5.64381	-1.93321	Cytochrome P450 conserved site,Cytochrome P450 E-class group I,Cytochrome P450,	down
Cs3g01485	C	T	25.3385	6.63097	-1.93404	Gcp-like domain,	down
Cs3g01940	C	T	87.6262	22.8939	-1.9364		down
Cs2g10140	C	T	2.17507	0.565177	-1.94429	FAD linked oxidase N-terminal,FAD-binding type 2,Berberine/berberine-like,FAD-linked oxidase FAD-binding subdomain 2,FAD-binding type 2 subdomain 1,	down
Cs5g17210	C	T	12.0495	3.11025	-1.95388	Major intrinsic protein conserved site,Major intrinsic protein,Aquaporin-like,	down
Cs1g20820	C	T	569.359	146.263	-1.96078		down
Cs5g34830	C	T	54.1928	13.901	-1.96291	Tetratricopeptide TPR-1,Tetratricopeptide-like helical,	down
orange1.1t03403	C	T	35.1219	8.98381	-1.96697		down
Cs6g07920	C	T	33.5327	8.55862	-1.97012	HAD-like domain,Phospholipid/glycerol acyltransferase,	down
orange1.1t03979	C	T	1.76616	0.448936	-1.97604		down
Cs4g16020	C	T	25.6222	6.4843	-1.98237	Dynein light chain type 1/2,	down
orange1.1t00281	C	T	2.69387	0.679128	-1.98793		down
Cs8g17240	C	T	1.119	0.282088	-1.98799	Glycoside hydrolase family 29 bacteria/metazoa/fungi,Coagulation factor 5/8 C-terminal type domain,Galactose-binding domain-like,Glycoside hydrolase catalytic domain,Glycoside hydrolase family 29,Glycoside hydrolase superfamily,	down
Cs2g19630	C	T	1.80422	0.453803	-1.99124	OST-HTH/LOTUS domain,Nucleotide-binding alpha-beta plait,Zinc finger CCCH-type,RNA recognition motif domain,	down
Cs3g25900	C	T	2.38559	0.593837	-2.00621	Auxin responsive SAUR protein,	down
Cs3g01480	C	T	22.2461	5.52766	-2.00881		down
Cs7g10500	C	T	0.963031	0.239156	-2.00963	Leucine-rich repeat-containing N-terminal type 2,Serine/threonine- / dual-specificity protein kinase catalytic domain,Protein kinase catalytic domain,Leucine-rich repeat,Leucine-rich repeat typical subtype,Protein kinase-like domain,Serine/threonine-protein kinase active site,Tyrosine-protein kinase catalytic domain,	down
Cs2g19350	C	T	6.43547	1.59585	-2.01172	FAS1 domain,	down
Cs3g01585	C	T	566.898	140.033	-2.01732		down
Cs5g09360	C	T	51.5992	12.6544	-2.02771	Pectinesterase inhibitor,	down
Cs6g11570	C	T	52.752	12.9043	-2.03137	Plant lipid transfer protein/hydrophobic protein helical domain,Bifunctional inhibitor/plant lipid transfer protein/seed storage helical domain,	down
Cs2g24050	C	T	2.43466	0.595449	-2.03167	Ubiquitin supergroup,Ubiquitin,	down
Cs2g09840	C	T	9.24626	2.26103	-2.03189	Alpha/beta hydrolase fold-1,	down
orange1.1t00272	C	T	1.29666	0.315952	-2.03702		down
orange1.1t04039	C	T	28.3708	6.91242	-2.03715		down
Cs7g25580	C	T	9.26242	2.2463	-2.04384	O-methyltransferase caffeic acid-type,Plant methyltransferase dimerisation,O-methyltransferase family 2,Winged helix-turn-helix transcription repressor DNA-binding,	down
orange1.1t02586	C	T	4.70053	1.12895	-2.05784		down
Cs3g25380	C	T	11.9627	2.87286	-2.05798	Mannose-binding lectin,	down
orange1.1t04213	C	T	3.5309	0.844272	-2.06426		down
Cs1g15830	C	T	20.4739	4.8886	-2.06629	Aux/IAA-ARF-dimerisation,AUX/IAA protein,	down
orange1.1t01523	C	T	35.7084	8.49257	-2.07199		down
orange1.1t00554	C	T	26.0097	6.15116	-2.08012		down
Cs7g12690	C	T	1.73847	0.410091	-2.0838	Cytochrome b561 eukaryote,Cytochrome b561/ferric reductase transmembrane,	down
Cs9g14060	C	T	1.2791	0.301183	-2.08641	Serine/threonine- / dual-specificity protein kinase catalytic domain,Leucine-rich repeat,Leucine-rich repeat typical subtype,Leucine rich repeat 4,Protein kinase-like domain,Leucine-rich repeat-containing N-terminal type 2,Protein kinase catalytic domain,Tyrosine-protein kinase catalytic domain,	down
Cs1g23370	C	T	20.4747	4.81482	-2.08829		down
Cs2g21840	C	T	2.5184	0.589058	-2.09603		down
orange1.1t01639	C	T	1.41742	0.331329	-2.09693		down
Cs6g15560	C	T	10.605	2.4753	-2.09907		down
Cs2g31450	C	T	10.1745	2.33884	-2.12109	Chloramphenicol acetyltransferase-like domain,Transferase,	down
Cs7g32410	C	T	0.996485	0.228871	-2.12231	Barwin-related endoglucanase,Barwin-like endoglucanase,Expansin/pollen allergen DPBB domain,Pollen allergen/expansin C-terminal,Expansin/Lol pI,Expansin,	down
Cs1g02750	C	T	3.00006	0.68159	-2.13802	Fatty acid hydroxylase,Uncharacterised domain Wax2 C-terminal,	down
Cs6g19630	C	T	20.1117	4.55809	-2.14153	Cytochrome P450 conserved site,Cytochrome P450 E-class group I,Cytochrome P450,	down
Cs5g15350	C	T	2.93233	0.661036	-2.14925	NAD(P)-binding domain,Male sterility NAD-binding,Fatty acyl-CoA reductase,	down
Cs4g02680	C	T	2.90536	0.654244	-2.15082	Barwin-related endoglucanase,Barwin-like endoglucanase,Expansin/pollen allergen DPBB domain,	down
Cs6g19760	C	T	9.56955	2.14752	-2.15578	Pollen Ole e 1 allergen/extensin,	down
Cs2g07550	C	T	3.42495	0.764022	-2.1644	Non-haem dioxygenase N-terminal domain,Oxoglutarate/iron-dependent dioxygenase,	down
Cs2g11620	C	T	325.067	72.3525	-2.16762	Zinc/iron permease,Zinc/iron permease fungal/plant,	down
Cs8g04880	C	T	9.08752	2.02174	-2.16829	Aminoglycoside phosphotransferase,	down
Cs8g14040	C	T	1.64883	0.364523	-2.17736	Protein of unknown function DUF3148,	down
Cs2g26650	C	T	1.67502	0.369111	-2.18205		down
Cs6g21460	C	T	634.117	139.684	-2.18258	Barwin-related endoglucanase,Barwin-like endoglucanase,Expansin/pollen allergen DPBB domain,Pollen allergen/expansin C-terminal,Expansin/Lol pI,Expansin,	down
Cs2g09850	C	T	23.2076	5.11199	-2.18264	Alpha/beta hydrolase N-terminal,	down
Cs3g12935	C	T	5.72362	1.26062	-2.18279	Phytosulfokine,	down
Cs9g09010	C	T	1.73649	0.382173	-2.18388	Non-haem dioxygenase N-terminal domain,Oxoglutarate/iron-dependent dioxygenase,	down
Cs9g04630	C	T	21.6267	4.68453	-2.20684	Non-haem dioxygenase N-terminal domain,Oxoglutarate/iron-dependent dioxygenase,	down
Cs2g14920	C	T	13.2289	2.85106	-2.21413	Glycoside hydrolase family 16,Xyloglucan endo-transglycosylase C-terminal,Glycoside hydrolase family 16 active site,Xyloglucan endotransglucosylase/hydrolase,Concanavalin A-like lectin/glucanases superfamily,Concanavalin A-like lectin/glucanase subgroup,	down
orange1.1t00249	C	T	9.26803	1.99587	-2.21525		down
Cs5g28330	C	T	2.78261	0.598569	-2.21685	AMP-dependent synthetase/ligase,AMP-binding conserved site,	down
Cs9g06500	C	T	27.941	5.85259	-2.25524	Lipase GDXG active site,Alpha/beta hydrolase fold-3,	down
Cs5g10530	C	T	37.9253	7.81168	-2.27946	NAD-dependent epimerase/dehydratase,UDP-glucose 4-epimerase C-terminal domain,NAD(P)-binding domain,Nucleotide sugar epimerase,UDP-glucose 4-epimerase,	down
Cs2g28140	C	T	1.5213	0.31236	-2.28403	Lipase GDSL,	down
Cs3g01490	C	T	6.07757	1.24625	-2.2859		down
Cs1g03020	C	T	1.3191	0.269661	-2.29033	Nucleotide-diphospho-sugar transferase,	down
Cs9g17750,Cs9g17800	C	T	31.1964	6.35134	-2.29624		down
Cs9g02930	C	T	29.365	5.94426	-2.30453	Non-haem dioxygenase N-terminal domain,Oxoglutarate/iron-dependent dioxygenase,	down
Cs1g22750	C	T	3.70384	0.748798	-2.30637		down
Cs8g14510	C	T	2.09888	0.421675	-2.31542	Protein of unknown function DUF3049,	down
Cs5g04280	C	T	10.0732	2.00782	-2.32683	Major facilitator superfamily domain general substrate transporter,Proton-dependent oligopeptide transporter family,	down
Cs1g22140	C	T	15.3309	3.05085	-2.32916	GH3 auxin-responsive promoter,	down
Cs7g23270	C	T	6.73699	1.32997	-2.34071		down
Cs9g17480	C	T	12.5707	2.46707	-2.3492	Pectinacetylesterase,	down
Cs7g14820	C	T	4.06432	0.797095	-2.35019	Carotenoid oxygenase,	down
Cs9g06010	C	T	1.13238	0.222035	-2.35049	tRNA isopentenyltransferase,tRNA delta(2)-isopentenylpyrophosphate transferase,	down
Cs2g10070	C	T	3.68886	0.720857	-2.35539	FAD linked oxidase N-terminal,FAD-binding type 2,Berberine/berberine-like,FAD-linked oxidase FAD-binding subdomain 2,	down
Cs9g13500	C	T	1.44613	0.281107	-2.363	Serine/threonine- / dual-specificity protein kinase catalytic domain,Leucine-rich repeat,Leucine-rich repeat typical subtype,Leucine rich repeat 4,Protein kinase-like domain,Serine/threonine-protein kinase active site,Serine-threonine/tyrosine-protein kinase catalytic domain,Leucine-rich repeat-containing N-terminal type 2,Protein kinase catalytic domain,Protein kinase ATP binding site,Tyrosine-p…	down
Cs9g09290	C	T	28.512	5.449	-2.38751	Non-haem dioxygenase N-terminal domain,Oxoglutarate/iron-dependent dioxygenase,	down
orange1.1t02924	C	T	1.46405	0.275131	-2.41178		down
Cs4g15560	C	T	3.55778	0.667458	-2.41423	Pectinesterase active site,Pectin lyase fold/virulence factor,Pectinesterase catalytic,Pectin lyase fold,	down
Cs8g08820	C	T	26.7611	4.94999	-2.43464	Major intrinsic protein,Aquaporin-like,	down
orange1.1t00214	C	T	0.819593	0.14855	-2.46396		down
Cs7g04900	C	T	1.58583	0.286793	-2.46716	Protein of unknown function DUF642,Galactose-binding domain-like,	down
Cs5g28220	C	T	45.3932	8.18327	-2.47173		down
orange1.1t00730	C	T	13.6501	2.43841	-2.4849		down
Cs7g30170	C	T	22.9056	4.04463	-2.50162	Major facilitator superfamily domain general substrate transporter,Proton-dependent oligopeptide transporter family,	down
Cs7g03630	C	T	240.04	41.9973	-2.51491	Barwin-related endoglucanase,Barwin-like endoglucanase,Expansin/pollen allergen DPBB domain,Pollen allergen/expansin C-terminal,Expansin/Lol pI,Expansin,	down
Cs6g16130	C	T	1.56676	0.270688	-2.53308		down
Cs7g30820	C	T	6.6203	1.12617	-2.55547	Chloramphenicol acetyltransferase-like domain,Transferase,	down
Cs8g04550	C	T	31.8628	5.40901	-2.55844	Gibberellin regulated protein,	down
Cs5g15345	C	T	15.048	2.48431	-2.59865		down
orange1.1t00821	C	T	6.35898	1.0456	-2.60446		down
Cs3g22170	C	T	10.8075	1.76856	-2.61139	Multicopper oxidase copper-binding site,Laccase,Multicopper oxidase type 1,Multicopper oxidase type 3,Multicopper oxidase type 2,Cupredoxin,	down
Cs4g16770	C	T	13.0336	2.08445	-2.64449	Sulphate anion transporter conserved site,Sulphate anion transporter,Sulphate transporter,STAS domain,	down
Cs8g08270	C	T	30.9867	4.92496	-2.65346	Glycoside hydrolase family 35 conserved site,Galactose-binding domain-like,Glycoside hydrolase catalytic domain,Glycoside hydrolase superfamily,Glycoside hydrolase family 35,	down
orange1.1t02260	C	T	20.1206	3.16344	-2.66911		down
orange1.1t02620	C	T	2.09825	0.313125	-2.74438		down
Cs2g22010	C	T	66.6295	9.29238	-2.84204	Gnk2-homologous domain,	down
Cs2g20400	C	T	4.23741	0.586491	-2.853	Lipase GDSL,Esterase SGNH hydrolase-type subgroup,	down
Cs9g04500	C	T	5.77547	0.778501	-2.89117		down
Cs5g01440	C	T	3.1821	0.423409	-2.90986	Alpha/beta hydrolase fold-1,	down
Cs2g03270	C	T	13.48	1.76763	-2.93093	Carotenoid oxygenase,	down
Cs6g05520	C	T	38.6626	5.02794	-2.9429	Phosphatidylethanolamine-binding protein PEBP,	down
Cs5g10170	C	T	1.35864	0.175465	-2.95291	Glucose-methanol-choline oxidoreductase,Glucose-methanol-choline oxidoreductase C-terminal,Glucose-methanol-choline oxidoreductase N-terminal,	down
Cs4g02580	C	T	378.948	47.7062	-2.98975	Fatty acid hydroxylase,NAD(P)-binding domain,Uncharacterised domain Wax2 C-terminal,	down
Cs7g23720	C	T	3.2454	0.406221	-2.99806		down
Cs2g13450	C	T	2.40375	0.286887	-3.06673	Acyl-ACP thioesterase,	down
Cs5g02790	C	T	8.68416	1.00463	-3.11172	Plant disease resistance response protein,	down
Cs8g15290	C	T	12.8683	1.47715	-3.12293	Male sterility NAD-binding,Fatty acyl-CoA reductase,	down
Cs6g20220	C	T	1.88653	0.212999	-3.14682	Gibberellin regulated protein,	down
Cs2g08180	C	T	23.0516	2.57991	-3.15947		down
Cs6g05140	C	T	300.763	31.6305	-3.24924	Phosphatidylethanolamine-binding conserved site,Phosphatidylethanolamine-binding protein PEBP,	down
Cs1g23480	C	T	5.30894	0.499499	-3.40987	Protein of unknown function DUF4228,	down
Cs1g16000	C	T	57.1639	5.35146	-3.4171	Lipase GDSL,	down
Cs1g08510	C	T	4.95556	0.453829	-3.44883	DOG1 domain,	down
Cs9g14360,Cs9g14380	C	T	54.5964	4.5907	-3.57202		down
Cs4g19300	C	T	1.3533	0.104508	-3.69479	Leucine-rich repeat-containing N-terminal type 2,Serine/threonine- / dual-specificity protein kinase catalytic domain,Protein kinase catalytic domain,Leucine-rich repeat,Leucine-rich repeat typical subtype,Protein kinase-like domain,Tyrosine-protein kinase catalytic domain,	down
orange1.1t00612	C	T	1.71381	0.131578	-3.70322		down
Cs7g09860	C	T	39.9652	3.05481	-3.70959	Pectate lyase/Amb allergen,Pectin lyase fold/virulence factor,AmbAllergen,Pectin lyase fold,	down
Cs8g09070	C	T	1.42075	0.104275	-3.7682	Pollen Ole e 1 allergen/extensin,	down
orange1.1t03275	C	T	12.5434	0.791995	-3.98529		down
Cs7g04150	C	T	33.6455	67.3487	1.00124	Protein kinase ATP binding site,Serine/threonine- / dual-specificity protein kinase catalytic domain,Protein kinase catalytic domain,Protein kinase-like domain,Serine/threonine-protein kinase active site,Serine-threonine/tyrosine-protein kinase catalytic domain,Tyrosine-protein kinase catalytic domain,	up
Cs6g05990	C	T	14.2914	28.6274	1.00224	Rossmann-like alpha/beta/alpha sandwich fold,Cation/H+ exchanger,	up
Cs5g12480	C	T	8.9562	17.943	1.00246		up
Cs5g28050	C	T	194.466	389.815	1.00327	Domain of unknown function DUF862 eukaryotic,	up
orange1.1t04050	C	T	2.07291	4.15741	1.00403		up
Cs5g05300	C	T	48.3323	96.9446	1.00417	Helix-loop-helix domain,	up
Cs3g06180	C	T	1.70899	3.43088	1.00543	Chlorophyll A-B binding protein plant,Chlorophyll A-B binding protein,Chlorophyll a/b binding protein domain,	up
Cs1g09665	C	T	5.5281	11.1045	1.00628		up
Cs4g20210	C	T	20.5703	41.4014	1.00912		up
Cs6g14570	C	T	8.56814	17.2694	1.01116	Protein of unknown function DUF4228,	up
Cs7g09090	C	T	25.4719	51.4068	1.01305	Pentatricopeptide repeat,Tetratricopeptide-like helical,Tetratricopeptide repeat,	up
Cs6g04890	C	T	16.9602	34.2392	1.0135	Heat shock protein DnaJ N-terminal,	up
Cs2g17820	C	T	34.387	69.5072	1.0153	Armadillo-type fold,Armadillo-like helical,	up
Cs8g02170	C	T	16.9701	34.3395	1.01688	Serine/threonine- / dual-specificity protein kinase catalytic domain,Protein kinase catalytic domain,ACT domain,Protein kinase-like domain,Serine/threonine-protein kinase active site,Serine-threonine/tyrosine-protein kinase catalytic domain,Tyrosine-protein kinase catalytic domain,	up
orange1.1t04099	C	T	2.5695	5.2062	1.01874		up
Cs8g15270	C	T	10.3994	21.0763	1.01912	Ribonuclease Zc3h12a-like,	up
orange1.1t02747	C	T	38.7087	78.5122	1.02026		up
Cs6g08920	C	T	12.672	25.774	1.02428	Nucleic acid-binding OB-fold,CcmE/CycJ protein,	up
Cs6g13640	C	T	43.843	89.26	1.02567	Armadillo-type fold,Zinc finger RING/FYVE/PHD-type,Armadillo-like helical,U box domain,	up
Cs2g09545	C	T	16.6477	33.931	1.02728		up
Cs6g15450	C	T	6.45047	13.174	1.03022	Bulb-type lectin domain,S-locus glycoprotein,PAN-2 domain,Apple-like,	up
Cs6g18400	C	T	10.0479	20.5277	1.03067	Peptide methionine sulphoxide reductase MsrA,	up
Cs5g10180	C	T	35.5319	72.643	1.03171	Major facilitator superfamily,Major facilitator superfamily domain general substrate transporter,SPX N-terminal,	up
Cs6g07500	C	T	3.56626	7.29636	1.03277	Carbohydrate/puine kinase PfkB conserved site,PfkB,	up
Cs2g13170	C	T	11.2755	23.0719	1.03295		up
Cs9g14140	C	T	5.85813	11.9909	1.03343		up
orange1.1t00097	C	T	20.3109	41.6388	1.03568		up
Cs7g15760	C	T	109.969	225.587	1.03659	Glutathione S-transferase/chloride channel C-terminal,Glutathione S-transferase C-terminal-like,Glutathione S-transferase C-terminal,Thioredoxin-like fold,Glutathione S-transferase N-terminal,	up
orange1.1t05192	C	T	11.0635	22.793	1.04279		up
Cs2g02690	C	T	56.3191	116.142	1.04419	Domain of unknown function DUF221,	up
Cs4g16650	C	T	39.2677	81.0699	1.04582	Aldehyde dehydrogenase domain,Aldehyde dehydrogenase conserved site,Aldehyde dehydrogenase C-terminal,Aldehyde/histidinol dehydrogenase,Aldehyde dehydrogenase N-terminal,	up
Cs5g21920	C	T	13.6063	28.1253	1.0476		up
Cs8g14950	C	T	258.684	534.828	1.04789	Glycoside hydrolase family 17,Glycoside hydrolase catalytic domain,Glycoside hydrolase superfamily,	up
Cs4g08990	C	T	41.6485	86.1129	1.04796	Hexapeptide transferase conserved site,Bacterial transferase hexapeptide repeat,Trimeric LpxA-like,Serine acetyltransferase N-terminal,Serine O-acetyltransferase,	up
Cs6g15590	C	T	3.47331	7.18799	1.04928	Domain of unknown function DUF296,AT hook DNA-binding motif,	up
Cs6g18360	C	T	17.4779	36.1768	1.04953	Glutamine amidotransferase type 1,Peptidase C26,	up
orange1.1t01449	C	T	10.8984	22.5916	1.05167		up
Cs2g05450	C	T	5.85779	12.1594	1.05364	Mlo-related protein,	up
Cs2g07460	C	T	37.0752	76.9599	1.05365	Serine/threonine- / dual-specificity protein kinase catalytic domain,Protein kinase catalytic domain,Gnk2-homologous domain,Protein kinase-like domain,Serine/threonine-protein kinase active site,Tyrosine-protein kinase catalytic domain,	up
Cs5g21210	C	T	6.6933	13.8946	1.05373	EF-HAND 2,EF-hand-like domain,	up
Cs9g16820	C	T	82.8564	172.057	1.0542	AP2/ERF domain,DNA-binding integrase-type,	up
Cs7g26710	C	T	25.8476	53.7398	1.05596	Lateral organ boundaries LOB,	up
Cs3g24630	C	T	3.37356	7.02377	1.05797		up
Cs7g07640	C	T	399.964	833.373	1.05909	Butirosin biosynthesis BtrG-like,ChaC-like protein,	up
Cs5g10140	C	T	342.987	714.909	1.0596	Hydroxymethylglutaryl-coenzyme A synthase N-terminal,Thiolase-like subgroup,Hydroxymethylglutaryl-coenzyme A synthase active site,Hydroxymethylglutaryl-coenzyme A synthase C-terminal,Thiolase-like,Hydroxymethylglutaryl-CoA synthase eukaryotic,	up
Cs5g33290	C	T	5.41665	11.2956	1.06029	Late embryogenesis abundant protein LEA-5,	up
Cs1g17920	C	T	20.0824	41.9518	1.0628	Mitochondrial inner membrane translocase subunit Tim17/Tim22/Tim23/peroxisomal protein PMP24,	up
orange1.1t05133	C	T	2.11205	4.41464	1.06365		up
Cs7g12870	C	T	41.3313	86.5203	1.0658	AP2/ERF domain,DNA-binding pseudobarrel domain,DNA-binding integrase-type,B3 DNA binding domain,	up
Cs7g32220	C	T	445.873	933.447	1.06594	UDP-glucuronosyl/UDP-glucosyltransferase,	up
orange1.1t00292	C	T	1.73937	3.64825	1.06864		up
Cs2g06990	C	T	2.90688	6.09828	1.06893	Equilibrative nucleoside transporter,Ribonuclease H-like domain,Ribonuclease H domain,	up
Cs2g16900	C	T	81.0225	170.107	1.07005		up
Cs5g25130	C	T	7.85166	16.4981	1.07123	WD40/YVTN repeat-like-containing domain,WD40 repeat,G-protein beta WD-40 repeat,WD40 repeat conserved site,WD40-repeat-containing domain,Small-subunit processome Utp13,	up
orange1.1t04018	C	T	19.398	40.7709	1.07163		up
Cs2g20590	C	T	637.688	1340.55	1.0719	Non-haem dioxygenase N-terminal domain,Oxoglutarate/iron-dependent dioxygenase,	up
Cs6g07040	C	T	12.1161	25.493	1.07318	Protein of unknown function DUF3411,	up
orange1.1t02759	C	T	34.1574	71.9379	1.07455		up
Cs4g18090	C	T	62.7772	132.504	1.07772	Plastocyanin-like,Blue (type 1) copper domain,Cupredoxin,	up
Cs1g01700	C	T	118.345	249.828	1.07793	Myo-inositol-1-phosphate synthase,NAD(P)-binding domain,Myo-inositol-1-phosphate synthase GAPDH-like,	up
Cs4g01430	C	T	25.0488	52.9164	1.07897	Chitinase II,Serine/threonine- / dual-specificity protein kinase catalytic domain,Glycoside hydrolase catalytic domain,Protein kinase-like domain,Serine/threonine-protein kinase active site,Glycoside hydrolase superfamily,Glycoside hydrolase family 18 catalytic domain,Protein kinase catalytic domain,Tyrosine-protein kinase catalytic domain,Concanavalin A-like lectin/glucanase subgroup,	up
Cs5g03520	C	T	3.60567	7.62248	1.07999	Isopenicillin N synthase,Non-haem dioxygenase N-terminal domain,Oxoglutarate/iron-dependent dioxygenase,	up
Cs3g05300	C	T	1.25571	2.6553	1.08037	Cytochrome P450 conserved site,Cytochrome P450 E-class group I,Cytochrome P450,	up
Cs8g10950	C	T	29.791	63.2301	1.08574	NUDIX hydrolase domain,NUDIX hydrolase conserved site,NUDIX hydrolase domain-like,	up
Cs3g12910	C	T	9.40978	19.9881	1.08691	Mitochondrial inner membrane translocase subunit Tim17/Tim22/Tim23/peroxisomal protein PMP24,	up
Cs9g08740	C	T	1.77588	3.78368	1.09125	Forkhead-associated (FHA) domain,SMAD/FHA domain,	up
Cs6g19960	C	T	0.997149	2.12595	1.09223	Pentatricopeptide repeat,Tetratricopeptide-like helical,	up
Cs7g15020	C	T	57.141	121.902	1.09312	C2 calcium/lipid-binding domain CaLB,C2 membrane targeting protein,C2 calcium-dependent membrane targeting,Domain of unknown function DUF2404,	up
Cs8g05290	C	T	20.5226	43.8974	1.09692	UDP-glucuronosyl/UDP-glucosyltransferase,	up
Cs7g01450	C	T	36.9925	79.1744	1.0978	Heat shock protein DnaJ cysteine-rich domain,HSP40/DnaJ peptide-binding,Heat shock protein DnaJ conserved site,Chaperone DnaJ,Heat shock protein DnaJ,Heat shock protein DnaJ N-terminal,Chaperone DnaJ C-terminal,	up
Cs2g10300	C	T	0.783514	1.67708	1.09792	Pentatricopeptide repeat,Tetratricopeptide-like helical,	up
Cs1g25730	C	T	4.21889	9.05821	1.10236	Haem peroxidase plant/fungal/bacterial,Plant ascorbate peroxidase,Haem peroxidase,Peroxidases heam-ligand binding site,Peroxidase active site,	up
orange1.1t01937	C	T	5.9888	12.882	1.10502		up
Cs6g15710	C	T	6.14594	13.2204	1.10505	Peptidyl-prolyl cis-trans isomerase FKBP-type,Peptidyl-prolyl cis-trans isomerase FKBP-type domain,	up
Cs6g20470	C	T	19.313	41.6619	1.10916	ATPase AAA-type core,AAA+ ATPase domain,AAA-type ATPase N-terminal domain,ATPase AAA-type conserved site,	up
Cs9g07230	C	T	17.4229	37.6249	1.1107	GNAT domain,Acyl-CoA N-acyltransferase,	up
Cs3g18090	C	T	4.52201	9.76672	1.11091	UDP-glucuronosyl/UDP-glucosyltransferase,	up
Cs6g21200	C	T	48.1905	104.343	1.11451	Protein of unknown function DUF1666,Ribosomal protein L34Ae,	up
Cs8g19105	C	T	3.0416	6.59332	1.11618	Short-chain dehydrogenase/reductase SDR,NAD(P)-binding domain,Glucose/ribitol dehydrogenase,Short-chain dehydrogenase/reductase conserved site,	up
Cs3g22590	C	T	8.52175	18.485	1.11714	Plant organelle RNA recognition domain,	up
Cs2g21000	C	T	170.889	371.121	1.11883	Cytochrome P450 E-class group IV,Cytochrome P450,	up
Cs3g17010	C	T	116.588	253.57	1.12096	MTCP1,CHCH,	up
Cs7g07420	C	T	2.4265	5.28097	1.12193	Selenoprotein Rdx type,	up
Cs5g12710	C	T	5.26199	11.455	1.1223	Glycosyl transferase family 28 C-terminal,Glycosyl transferase family 28,N-acetylglucosaminyltransferase MurG,	up
Cs7g22730	C	T	204.163	444.705	1.12313	Phosphoribosyltransferase domain,Ribose-phosphate diphosphokinase,Phosphoribosyl pyrophosphate synthetase conserved site,	up
Cs6g14485	C	T	18.9968	41.4077	1.12414	Nucleic acid-binding OB-fold,Nucleic acid-binding OB-fold-like,Replication factor A protein 3,	up
Cs8g11350	C	T	5.09474	11.1121	1.12506	Potassium channel voltage-dependent beta subunit KCNAB-related,NADP-dependent oxidoreductase domain,Aldo/keto reductase,	up
Cs4g10140	C	T	26.0633	56.9761	1.12834	Lipase GDSL,	up
Cs3g25420	C	T	161.169	352.348	1.12843	Thioredoxin conserved site,Thioredoxin,Thioredoxin domain,Thioredoxin-like fold,	up
Cs8g19060	C	T	3.22627	7.0535	1.12847	Short-chain dehydrogenase/reductase SDR,NAD(P)-binding domain,	up
Cs6g16930	C	T	5.24456	11.4857	1.13095	Zinc finger RING-type conserved site,HIP116 Rad5p N-terminal,Zinc finger RING/FYVE/PHD-type,Helicase C-terminal,Zinc finger RING-type,SNF2-related,Helicase superfamily 1/2 ATP-binding domain,	up
Cs7g01920	C	T	24.3559	53.3878	1.13224		up
Cs7g09850	C	T	9.1273	20.0434	1.13487	Tubulin C-terminal,Beta tubulin,Tubulin/FtsZ C-terminal,Tubulin,	up
orange1.1t05423	C	T	35.829	78.7114	1.13544		up
Cs1g14580	C	T	14.6719	32.249	1.1362	WD40/YVTN repeat-like-containing domain,WD40 repeat,G-protein beta WD-40 repeat,WD40 repeat conserved site,WD40-repeat-containing domain,	up
Cs5g14370	C	T	9.28348	20.4453	1.13903	Carotenoid oxygenase,	up
orange1.1t03729	C	T	5.03584	11.118	1.14259		up
Cs9g01770	C	T	42.4411	93.7749	1.14374	Non-haem dioxygenase N-terminal domain,Oxoglutarate/iron-dependent dioxygenase,	up
Cs7g12600	C	T	5.80036	12.8421	1.14667		up
Cs7g15320	C	T	18.6528	41.3463	1.14837	Chloramphenicol acetyltransferase-like domain,Transferase,	up
Cs6g15880	C	T	13.3686	29.6504	1.14921	Domain of unknown function DUF4009,AMP-dependent synthetase/ligase,AMP-binding conserved site,	up
Cs9g16920	C	T	1.34882	2.99642	1.15154	Phloem protein 2-like,F-box domain cyclin-like,	up
Cs2g12590	C	T	47.9144	106.479	1.15203	Alpha/beta hydrolase fold-1,	up
Cs3g11620	C	T	3.9484	8.78118	1.15315	Probable RNA helicase SDE3,	up
Cs3g22560	C	T	6.17409	13.7416	1.15425	General substrate transporter,Major facilitator superfamily domain general substrate transporter,Sucrose/H+ symporter plant,	up
orange1.1t05518	C	T	51.4214	114.5	1.15491		up
Cs2g20930	C	T	21.6858	48.3071	1.15548	Ubiquitin fusion degradation protein UFD1,	up
Cs9g06870	C	T	137.77	307.164	1.15675	Ribosomal protein L23/L15e core domain,Ribosomal protein S24e,Ribosomal S24e conserved site,Nucleotide-binding alpha-beta plait,	up
Cs7g02380	C	T	1.78953	4.00399	1.16186	ATPase P-type calcium-transporting PMCA-type,ATPase P-type cation-transporter C-terminal,ATPase cation-transporting domain N,ATPase P-type cation exchange alpha subunit,ATPase P-type cytoplasmic transduction domain A,ATPase P-type ATPase-associated domain,Haloacid dehalogenase-like hydrolase,HAD-like domain,ATPase P-type K/Mg/Cd/Cu/Zn/Na/Ca/Na/H-transporter,ATPase P-type transmembrane domain,ATPa…	up
Cs8g05250	C	T	1.96149	4.39406	1.16361	Putative polysaccharide biosynthesis protein,Xylan biosynthesis protein IRX15/IRX15L,	up
Cs7g01930	C	T	15.8256	35.4667	1.1642	Nucleotide-binding alpha-beta plait,Splicing factor PWI,RNA recognition motif domain,	up
Cs7g28670	C	T	9.58529	21.4854	1.16447	Nucleotide-binding alpha-beta plait,Zinc finger CCHC-type,RNA recognition motif domain,	up
Cs3g06440	C	T	126.07	282.728	1.16519	Major facilitator superfamily,Major facilitator superfamily domain general substrate transporter,Major facilitator superfamily domain,	up
orange1.1t03822	C	T	4.93005	11.0889	1.16944		up
Cs2g28950	C	T	2.9476	6.63076	1.16963	Hyccin,	up
Cs7g02900	C	T	23.9634	53.9104	1.16973	BAR domain,	up
Cs7g08080	C	T	40.8426	91.8918	1.16986	Peptidase M20 dimerisation,Amidohydrolase,Peptidase M20,	up
Cs5g09615	C	T	0.955204	2.14917	1.1699	Fatty acid hydroxylase,	up
Cs4g18740	C	T	20.6534	46.482	1.17029		up
Cs8g16030	C	T	18.514	41.7017	1.17149		up
Cs5g08760	C	T	27.8951	62.8549	1.17201		up
Cs7g06620	C	T	28.1286	63.3987	1.17242	Glycosyl transferase family 28 C-terminal,Diacylglycerol glucosyltransferase N-terminal,	up
Cs6g02140	C	T	1.15797	2.61258	1.17388		up
Cs7g16280	C	T	3.81802	8.62053	1.17495	Multi antimicrobial extrusion protein,	up
Cs5g11310	C	T	4.89783	11.0867	1.17862	Serine/threonine- / dual-specificity protein kinase catalytic domain,Leucine-rich repeat,Leucine-rich repeat typical subtype,Protein kinase-like domain,Serine/threonine-protein kinase active site,Leucine-rich repeat-containing N-terminal type 2,Protein kinase catalytic domain,Protein kinase ATP binding site,Tyrosine-protein kinase catalytic domain,	up
Cs4g18970	C	T	1.58402	3.58643	1.17896	Protein kinase ATP binding site,Serine/threonine- / dual-specificity protein kinase catalytic domain,Protein kinase catalytic domain,Protein kinase-like domain,Serine/threonine-protein kinase active site,Tyrosine-protein kinase catalytic domain,	up
Cs6g19980	C	T	1.43685	3.25335	1.17902	Lsm14 N-terminal,DFDF domain,FDF domain,Like-Sm (LSM) domain,FFD box,	up
Cs6g03340	C	T	6.91407	15.6921	1.18243	UDP-glucuronosyl/UDP-glucosyltransferase,	up
orange1.1t03618	C	T	5.30491	12.0547	1.18419		up
orange1.1t03106	C	T	0.73111	1.66599	1.18822		up
Cs9g16870	C	T	2.09762	4.79779	1.19362	Multi antimicrobial extrusion protein,	up
Cs3g23570	C	T	1.56785	3.59383	1.19673	WD40/YVTN repeat-like-containing domain,Vacuolar import/degradation Vid27-related,	up
Cs8g03700	C	T	9.89704	22.7168	1.19869	F-box domain cyclin-like,	up
Cs4g14230	C	T	24.2516	55.7197	1.20011	Domain of unknown function DUF4408,Protein of unknown function DUF761 plant,	up
Cs3g18080	C	T	2.52796	5.82404	1.20404	UDP-glucuronosyl/UDP-glucosyltransferase,	up
Cs7g03770	C	T	51.584	118.939	1.20522	Ribonuclease T2 active site,Ribonuclease T2-like,	up
Cs2g06650	C	T	178.07	412.578	1.21222	FAD-dependent pyridine nucleotide-disulphide oxidoreductase,Pyridine nucleotide-disulphide oxidoreductase FAD/NAD(P)-binding domain,	up
Cs9g02090	C	T	77.8796	180.564	1.21319	GINS complex,GINS complex subunit Sld5,	up
Cs9g14490	C	T	1.40861	3.26954	1.21481	Wall-associated receptor kinase galacturonan-binding domain,Serine/threonine- / dual-specificity protein kinase catalytic domain,Protein kinase catalytic domain,Protein kinase-like domain,Serine/threonine-protein kinase active site,Tyrosine-protein kinase catalytic domain,Concanavalin A-like lectin/glucanase subgroup,	up
orange1.1t00521	C	T	4.79358	11.1446	1.21717		up
Cs2g17270	C	T	3.96675	9.29655	1.22874	Caleosin,	up
Cs8g20020	C	T	24.0485	56.4382	1.23073	Tetratricopeptide-like helical,Tetratricopeptide repeat,Tetratricopeptide repeat-containing domain,	up
orange1.1t03115	C	T	8.0888	19.0537	1.23608		up
Cs5g04120	C	T	17.8442	42.0803	1.23769	ABC transporter A ABCA,AAA+ ATPase domain,ABC transporter-like,ABC transporter conserved site,	up
Cs3g04960	C	T	19.3452	45.7576	1.24204	Chaperone DnaK,Heat shock protein 70 family,Heat shock protein 70 conserved site,	up
Cs7g12060	C	T	0.741264	1.75378	1.24241	Pentatricopeptide repeat,Tetratricopeptide-like helical,	up
orange1.1t03617	C	T	5.68284	13.4654	1.24458		up
orange1.1t04328	C	T	22.0139	52.201	1.24566		up
orange1.1t01459	C	T	22.7414	53.9719	1.24688		up
Cs5g16860	C	T	115.547	274.757	1.24968	O-methyltransferase caffeic acid-type,Plant methyltransferase dimerisation,O-methyltransferase family 2,Winged helix-turn-helix transcription repressor DNA-binding,	up
Cs5g31110	C	T	47.7901	113.668	1.25004	Ribosomal protein L23/L15e core domain,Ribosomal protein S24e,Ribosomal S24e conserved site,Nucleotide-binding alpha-beta plait,	up
Cs5g13070	C	T	8.60178	20.4776	1.25134	Protein kinase ATP binding site,Serine/threonine- / dual-specificity protein kinase catalytic domain,Protein kinase catalytic domain,Protein kinase-like domain,Serine/threonine-protein kinase active site,Tyrosine-protein kinase catalytic domain,	up
Cs4g17400	C	T	4.7804	11.3806	1.25137	Protein kinase ATP binding site,Serine/threonine- / dual-specificity protein kinase catalytic domain,Protein kinase catalytic domain,Protein kinase-like domain,Serine/threonine-protein kinase active site,Tyrosine-protein kinase catalytic domain,	up
Cs1g17470	C	T	12.3693	29.4802	1.25298	Armadillo-type fold,Exportin-1/Importin-beta-like,Armadillo-like helical,	up
orange1.1t04826	C	T	4.28433	10.2355	1.25644		up
Cs2g06400	C	T	3.67445	8.83261	1.26531	Zinc finger Dof-type,	up
Cs5g31380	C	T	2.18696	5.25855	1.26574		up
orange1.1t04177	C	T	19.8113	47.6594	1.26644		up
Cs5g03570	C	T	4.85784	11.694	1.26738	Mitochondrial carrier domain,Mitochondrial substrate/solute carrier,	up
Cs2g05980	C	T	14.0575	33.8439	1.26756	Protein of unknown function DUF506 plant,	up
Cs1g17390	C	T	29.7831	71.7219	1.26792	Cytochrome P450 conserved site,Cytochrome P450 E-class group I,Cytochrome P450,	up
Cs7g01400	C	T	25.8304	62.2402	1.26878	Tetrapyrrole methylase subdomain 1,Uroporphyrin-III C-methyltransferase,Tetrapyrrole methylase subdomain 2,Tetrapyrrole methylase,Uroporphiryn-III C-methyltransferase conserved site,	up
Cs5g29870	C	T	24.1805	58.3918	1.27192	AP2/ERF domain,DNA-binding integrase-type,	up
Cs7g19830	C	T	17.8892	43.2418	1.27334	Mitochondrial carrier domain,Mitochondrial substrate/solute carrier,	up
Cs5g30640	C	T	26.2836	63.6159	1.27522	ATPase P-type calcium-transporting PMCA-type,ATPase P-type cation-transporter C-terminal,ATPase P-type cation exchange alpha subunit,ATPase P-type cytoplasmic transduction domain A,ATPase P-type ATPase-associated domain,Haloacid dehalogenase-like hydrolase,HAD-like domain,ATPase P-type cation-transporter N-terminal,ATPase P-type K/Mg/Cd/Cu/Zn/Na/Ca/Na/H-transporter,ATPase P-type transmembrane dom…	up
Cs3g10660	C	T	1.19474	2.89374	1.27623	NADP-dependent oxidoreductase domain,Aldo/keto reductase,	up
Cs7g31010	C	T	79.4638	192.689	1.2779	Isopenicillin N synthase,Non-haem dioxygenase N-terminal domain,Oxoglutarate/iron-dependent dioxygenase,	up
orange1.1t01707	C	T	4.00697	9.74512	1.28217		up
Cs8g18200	C	T	14.8865	36.2276	1.28308	Thaumatin pathogenesis-related,	up
Cs5g11560	C	T	6.92716	16.8758	1.28462	Cytochrome c1 transmembrane anchor C-terminal,NAD(P)-binding domain,Nucleotide sugar dehydrogenase,UDP-glucose/GDP-mannose dehydrogenase C-terminal,UDP-glucose/GDP-mannose dehydrogenase dimerisation,6-phosphogluconate dehydrogenase C-terminal-like,UDP-glucose/GDP-mannose dehydrogenase N-terminal,	up
Cs5g16840	C	T	1.40158	3.41477	1.28474		up
Cs7g04580	C	T	92.9403	226.924	1.28783	Glutathione S-transferase/chloride channel C-terminal,Glutathione S-transferase C-terminal-like,Glutathione S-transferase C-terminal,Thioredoxin-like fold,Glutathione S-transferase N-terminal,	up
Cs1g05550	C	T	2.41371	5.89691	1.28871	PMR5 N-terminal domain,PC-Esterase,	up
Cs8g17950	C	T	3.0779	7.5217	1.28911	DNA-binding integrase-type,Methyl-CpG DNA binding,	up
Cs5g01260	C	T	134.237	328.844	1.29262	START-like domain,Lipid-binding START,	up
orange1.1t02504	C	T	0.467182	1.14479	1.29302		up
Cs9g18030	C	T	29.4505	72.2037	1.29378	Spermidine/spermine synthases family,	up
orange1.1t01170	C	T	14.9758	36.7353	1.29453		up
Cs2g25560	C	T	7.27595	17.8508	1.29478	DNA-binding WRKY,	up
Cs7g02660	C	T	29.8961	73.3657	1.29515	Annexin repeat,Annexin,Annexin repeat conserved site,Annexin plant,	up
Cs5g08550	C	T	8.01458	19.6698	1.29528		up
Cs4g18670	C	T	3.12625	7.6776	1.29622		up
Cs4g07730	C	T	0.607836	1.4943	1.29771	Leucine-rich repeat,NB-ARC,Disease resistance protein,	up
Cs9g07980	C	T	2.53112	6.22929	1.2993	Armadillo-type fold,Zinc finger RING/FYVE/PHD-type,Armadillo-like helical,U box domain,Armadillo,	up
Cs3g26240	C	T	22.4633	55.3814	1.30183	Thaumatin conserved site,Thaumatin pathogenesis-related,	up
orange1.1t03632	C	T	11.2388	27.7572	1.30438		up
Cs4g19540	C	T	4.30332	10.6356	1.30538	Ankyrin repeat-containing protein,PGG domain,Ankyrin repeat-containing domain,Caskin/Ankyrin repeat-containing protein,Ankyrin repeat,	up
Cs1g18140	C	T	24.7915	61.3325	1.30681	Chaperonin Cpn60/TCP-1,Chaperonin Cpn60,Chaperonin Cpn60 conserved site,	up
Cs7g04020	C	T	160.313	397.523	1.31015	Ribosomal protein S4/S9 eukaryotic/archaeal,Ribosomal protein S4/S9 N-terminal,Ribosomal protein S4 conserved site,Ribosomal protein S4/S9,RNA-binding S4 domain,	up
Cs1g11660	C	T	0.990856	2.46136	1.31271	S-locus receptor kinase C-terminal,Serine/threonine- / dual-specificity protein kinase catalytic domain,Protein kinase catalytic domain,Protein kinase-like domain,Serine/threonine-protein kinase active site,Serine-threonine/tyrosine-protein kinase catalytic domain,Tyrosine-protein kinase catalytic domain,	up
Cs6g15730	C	T	13.0017	32.3276	1.31406		up
Cs3g01130	C	T	7.33912	18.3166	1.31947	Cytochrome P450 conserved site,Cytochrome P450 E-class group I,Cytochrome P450,	up
Cs5g29160	C	T	0.829291	2.07143	1.32067	PGG domain,	up
Cs5g13940	C	T	0.977955	2.44508	1.32204	Cytochrome P450 conserved site,Cytochrome P450 E-class group I,Cytochrome P450,	up
Cs8g09740	C	T	9.14935	22.9178	1.32473		up
Cs9g11285	C	T	69.6866	174.634	1.32538		up
orange1.1t04575	C	T	8.15465	20.4504	1.32644		up
Cs4g08690	C	T	1.45206	3.65123	1.33028		up
orange1.1t02573	C	T	42.9755	108.326	1.3338		up
Cs1g12245	C	T	9.71459	24.5104	1.33517	Domain of unknown function DUF4413,HAT dimerisation,Ribonuclease H-like domain,Zinc finger BED-type predicted,	up
Cs5g17930	C	T	49.9833	126.508	1.33971		up
Cs7g31240	C	T	4.79407	12.138	1.34021	Leucine-rich repeat-containing N-terminal type 2,Protein kinase ATP binding site,Serine/threonine- / dual-specificity protein kinase catalytic domain,Protein kinase catalytic domain,Protein kinase-like domain,Serine/threonine-protein kinase active site,Tyrosine-protein kinase catalytic domain,	up
Cs4g14220	C	T	9.40852	23.8396	1.34132	Cwf19-like C-terminal domain-1,Cwf19-like protein C-terminal domain-2,HIT-like domain,Zinc finger CCCH-type,	up
Cs4g17960	C	T	8.51498	21.5813	1.34171	Leucine-rich repeat cysteine-containing subtype,F-box domain cyclin-like,	up
Cs1g11630	C	T	1.14198	2.90422	1.34661	Protein of unknown function DUF247 plant,	up
Cs5g29860	C	T	158.63	403.501	1.34691	General substrate transporter,Major facilitator superfamily domain general substrate transporter,Major facilitator superfamily domain,Phosphate permease,	up
Cs6g09960	C	T	505.359	1286.98	1.34861	Plant lipid transfer protein/Par allergen,Plant lipid transfer protein/hydrophobic protein helical domain,Bifunctional inhibitor/plant lipid transfer protein/seed storage helical domain,	up
Cs7g03210	C	T	0.705868	1.80056	1.35097	Pentatricopeptide repeat,	up
Cs5g16220	C	T	0.580133	1.4802	1.35133	Heavy metal-associated domain HMA,	up
Cs7g04700	C	T	4.83856	12.3758	1.35487	Helix-loop-helix domain,	up
Cs6g08550	C	T	9.48898	24.3708	1.36083	Myb-like domain,SANT/Myb domain,	up
Cs9g15580	C	T	11.7827	30.3137	1.3633		up
Cs7g28320	C	T	4.59893	11.8683	1.36775	Domain of unknown function DUF4378,Protein of unknown function DUF3741,	up
Cs2g07700	C	T	241.636	626.515	1.37452	Tryptophan synthase beta chain,Tryptophan synthase beta subunit-like PLP-dependent enzymes superfamily,Tryptophan synthase beta chain/beta chain-like,Tryptophan synthase beta chain conserved site,	up
Cs5g29790	C	T	1.91323	4.9711	1.37755		up
Cs5g04320	C	T	1.80894	4.70578	1.37929	Major facilitator superfamily domain general substrate transporter,Proton-dependent oligopeptide transporter family,	up
Cs3g20065	C	T	6.53639	17.0272	1.38127	Amino acid transporter transmembrane,	up
Cs6g19340	C	T	5.04616	13.1808	1.38518		up
Cs7g03480	C	T	24.1746	63.2834	1.38833	GCK,	up
Cs9g04200	C	T	1.91787	5.02673	1.39011	Protein of unknown function DUF295,	up
Cs1g16650	C	T	43.1203	113.166	1.39201	Protein of unknown function DUF581,	up
Cs9g02100	C	T	655.016	1721.18	1.39379	EF-HAND 2,EF-hand-like domain,EF-Hand 1 calcium-binding site,Calcium-binding EF-hand,	up
Cs3g15770	C	T	2.62349	6.90027	1.39516	Cytochrome b5 heme-binding site,Cytochrome b5,	up
Cs4g01960	C	T	0.880752	2.32254	1.39889		up
Cs5g29830	C	T	69.7725	184.235	1.40082	Myb domain,Homeodomain-like,SANT/Myb domain,	up
Cs2g06150	C	T	20.3669	53.9173	1.40452	Domain of unknown function DUF1771,Ubiquitin-associated/translation elongation factor EF1B N-terminal eukaryote,	up
Cs2g31130,Cs2g31150	C	T	8.79098	23.3514	1.40942		up
Cs1g25040	C	T	1.40285	3.73046	1.41099	Glyoxalase-like domain,	up
Cs9g14600	C	T	8.86466	23.6405	1.41512	HAD-like domain,Trehalose-phosphatase,HAD-superfamily hydrolase subfamily IIB,	up
Cs6g19180	C	T	17.2022	46.2959	1.42829	Proline oxidase,Proline dehydrogenase,	up
Cs5g13980	C	T	4.27058	11.5664	1.43743	Cytochrome P450 E-class group I,Cytochrome P450,	up
Cs5g14480	C	T	2.73913	7.43826	1.44125	Non-haem dioxygenase N-terminal domain,Oxoglutarate/iron-dependent dioxygenase,	up
Cs5g29920	C	T	1.72173	4.68497	1.44418	Zinc finger RING/FYVE/PHD-type,Zinc finger RING-type,	up
Cs5g13860	C	T	0.96881	2.64186	1.44727	Proteinase inhibitor I13 potato inhibitor I,	up
orange1.1t04083	C	T	1.78624	4.91022	1.45886		up
Cs3g24360	C	T	3.32559	9.19295	1.46692	Zinc finger LIM-type,Protein of unknown function DUF3633,Ubiquitin interacting motif,	up
Cs1g04850	C	T	2.55617	7.0673	1.46718	OST-HTH associated domain,NYN domain limkain-b1-type,OST-HTH/LOTUS domain,Limkain-b1,	up
Cs5g21060,Cs5g21070	C	T	47.4131	131.259	1.46906		up
Cs2g07650	C	T	0.796691	2.20868	1.47109	Serine/threonine- / dual-specificity protein kinase catalytic domain,Gnk2-homologous domain,Protein kinase-like domain,Serine/threonine-protein kinase active site,Serine-threonine/tyrosine-protein kinase catalytic domain,Protein kinase catalytic domain,Concanavalin A-like lectin/glucanase subgroup,Tyrosine-protein kinase catalytic domain,	up
orange1.1t01993	C	T	456.844	1281.76	1.48835		up
Cs5g09950	C	T	1.61029	4.51939	1.48881	Helix-loop-helix domain,	up
Cs8g04030	C	T	0.400571	1.12582	1.49084	Xanthine/uracil/vitamin C permease,	up
Cs4g06290	C	T	37.5963	105.971	1.49501	Chalcone isomerase,	up
Cs7g02820	C	T	412.148	1164.54	1.49853	Tify,CO/COL/TOC1 conserved site,	up
Cs3g16790	C	T	1.69147	4.78125	1.49911	Phosphoglycerate/bisphosphoglycerate mutase active site,Histidine phosphatase superfamily clade-1,	up
Cs5g13970	C	T	7.34914	20.7871	1.50004	Cytochrome P450 conserved site,Cytochrome P450 E-class group I,Cytochrome P450,	up
Cs2g29660	C	T	0.692637	1.96425	1.5038	Domain of unknown function DUF296,Predicted AT-hook DNA-binding,	up
Cs3g21660	C	T	19.5256	55.6172	1.51016	AP2/ERF domain,DNA-binding integrase-type,	up
Cs6g17970	C	T	0.705784	2.0125	1.51169	Auxin efflux carrier,	up
Cs2g31360	C	T	0.440727	1.25676	1.51175	Chloramphenicol acetyltransferase-like domain,Transferase,	up
Cs3g19510	C	T	19.5314	55.6994	1.51186		up
Cs3g10620	C	T	8.47257	24.3869	1.52524	NADP-dependent oxidoreductase domain,Aldo/keto reductase,	up
Cs7g02010	C	T	94.2243	271.954	1.52919	Helix-loop-helix domain,	up
orange1.1t04920	C	T	1.41004	4.06973	1.5292		up
orange1.1t04914	C	T	52.9096	152.718	1.52926		up
Cs8g14700	C	T	47.8701	138.841	1.53623	No apical meristem (NAM) protein,	up
Cs1g09600	C	T	25.9639	75.5581	1.54108		up
Cs9g15440	C	T	0.825686	2.40332	1.54136	PGG domain,	up
Cs7g08070	C	T	1.77412	5.18826	1.54815	Haem peroxidase plant/fungal/bacterial,Haem peroxidase,Peroxidases heam-ligand binding site,Plant peroxidase,	up
Cs7g15610	C	T	62.5296	183.165	1.55053	Phosphoesterase,	up
Cs8g17373	C	T	1.75631	5.16078	1.55504		up
Cs7g29030	C	T	0.913963	2.69082	1.55784		up
Cs4g06720	C	T	2.38066	7.0144	1.55896	DNA recombination and repair protein Rad51 C-terminal,DNA recombination and repair protein RecA-like,AAA+ ATPase domain,DNA repair Rad51/transcription factor NusA alpha-helical,DNA recombination/repair protein RecA monomer-monomer interface,DNA recombination/repair protein RecA/RadB ATP-binding domain,DNA recombination/repair protein Rad51,	up
Cs5g15190	C	T	115.102	339.485	1.56044	Glutathione S-transferase/chloride channel C-terminal,Glutathione S-transferase C-terminal-like,Glutathione S-transferase C-terminal,Thioredoxin-like fold,Glutathione S-transferase N-terminal,	up
orange1.1t03629	C	T	27.0666	80.305	1.56897		up
Cs2g02420	C	T	2.26254	6.72244	1.57104	EPS15 homology (EH),EF-HAND 2,EF-hand-like domain,Dynamin GTPase domain,Calcium-binding EF-hand,	up
Cs7g25760	C	T	2.89672	8.61393	1.57225	Plant disease resistance response protein,	up
Cs6g03020	C	T	202.065	604.631	1.58124	O-methyltransferase caffeic acid-type,Plant methyltransferase dimerisation,O-methyltransferase family 2,Winged helix-turn-helix transcription repressor DNA-binding,	up
Cs4g05030	C	T	11.988	35.9484	1.58433	Tetratricopeptide-like helical,Tetratricopeptide repeat,Phox/Bem1p,Tetratricopeptide repeat-containing domain,	up
Cs7g10110	C	T	13.4055	40.2294	1.58543	Chloramphenicol acetyltransferase-like domain,Transferase,	up
Cs3g05800	C	T	6.496	19.5087	1.58649	Proteinase inhibitor I25 cystatin conserved site,Proteinase inhibitor I25 cystatin,Proteinase inhibitor I25 cystatin conserved region,	up
orange1.1t01450	C	T	4.05891	12.2138	1.58935		up
Cs5g19990	C	T	6.56688	19.8161	1.59339	O-acyltransferase WSD1 C-terminal,O-acyltransferase WSD1 N-terminal,	up
orange1.1t03813	C	T	4.4569	13.4784	1.59653		up
Cs2g29970	C	T	3.61369	11.0169	1.60817	ATPase cation-transporting domain N,Heavy metal-associated domain HMA,ATPase P-type cytoplasmic transduction domain A,ATPase P-type ATPase-associated domain,Haloacid dehalogenase-like hydrolase,Heavy-metal-associated conserved site,ATPase P-type heavy metal translocating,HAD-like domain,ATPase P-type cytoplasmic domain N,ATPase P-type K/Mg/Cd/Cu/Zn/Na/Ca/Na/H-transporter,Heavy metal-associated do…	up
Cs5g08360	C	T	30.2222	92.2187	1.60945	AP2/ERF domain,DNA-binding integrase-type,	up
Cs3g14620	C	T	0.614034	1.8771	1.61212	Proteinase inhibitor I25 cystatin conserved site,Proteinase inhibitor I25 cystatin,Proteinase inhibitor I25 cystatin conserved region,	up
Cs1g11480	C	T	0.341537	1.05677	1.62955	Protein of unknown function DUF247 plant,	up
Cs9g15430	C	T	73.27	227.561	1.63496	Proteinase inhibitor I13 potato inhibitor I,	up
orange1.1t03628	C	T	6.9685	21.7687	1.64334		up
Cs3g23050	C	T	12.6376	39.6218	1.64857		up
orange1.1t04860	C	T	0.572727	1.79822	1.65065		up
orange1.1t00294	C	T	0.696896	2.19177	1.65308		up
orange1.1t00286	C	T	0.871301	2.74211	1.65404		up
orange1.1t03156	C	T	5.06924	15.966	1.65516		up
Cs9g14590	C	T	3.57953	11.3181	1.66079	Glycosyl hydrolase family 43 five-bladed beta-propellor domain,Beta-fructofuranosidase,Concanavalin A-like lectin/glucanases superfamily,Glycoside hydrolase family 32 active site,Glycosyl hydrolase family 32 N-terminal,Glycosyl hydrolase family 32 C-terminal,Glycoside hydrolase family 32,	up
Cs3g27320	C	T	12.8684	40.6979	1.66113	Protein kinase ATP binding site,Serine/threonine- / dual-specificity protein kinase catalytic domain,Protein kinase catalytic domain,Protein kinase-like domain,Serine/threonine-protein kinase active site,Tyrosine-protein kinase catalytic domain,	up
Cs2g03380	C	T	0.4532	1.43415	1.66197	Isopenicillin N synthase,Non-haem dioxygenase N-terminal domain,Oxoglutarate/iron-dependent dioxygenase,	up
Cs9g18660	C	T	11.377	36.0763	1.66493	ABC transporter transmembrane domain,AAA+ ATPase domain,ABC transporter integral membrane type 1,ABC transporter-like,ABC transporter conserved site,ABC transporter transmembrane domain type 1,	up
orange1.1t05560	C	T	6.6238	21.0696	1.66943		up
Cs7g30020	C	T	0.447975	1.45021	1.69477	Mini-chromosome maintenance complex-binding protein,	up
Cs2g22100	C	T	12.7582	41.3109	1.69509	Terpenoid cyclases/protein prenyltransferase alpha-alpha toroid,Terpene synthase metal-binding domain,Terpene synthase-like,Terpenoid synthase,	up
Cs1g09635	C	T	48.5245	157.579	1.69929		up
Cs6g09950	C	T	11.2324	36.7828	1.71136	Plant lipid transfer protein/Par allergen,Plant lipid transfer protein/hydrophobic protein helical domain,Bifunctional inhibitor/plant lipid transfer protein/seed storage helical domain,	up
Cs1g12430	C	T	13.561	45.0029	1.73055	Fatty acid desaturase type 1 core,Fatty acid desaturase type 1,	up
orange1.1t03067	C	T	114.902	381.436	1.73104		up
Cs2g03340	C	T	0.32319	1.08925	1.75288	Glycoside hydrolase family 17,Glycoside hydrolase catalytic domain,Glycoside hydrolase superfamily,	up
Cs1g12290	C	T	9.76352	33.0358	1.75856	Ubiquitin system component Cue,UBA-like,	up
Cs1g03950	C	T	0.741769	2.52113	1.76503	Non-haem dioxygenase N-terminal domain,Oxoglutarate/iron-dependent dioxygenase,	up
Cs1g03540	C	T	0.348348	1.18676	1.76843	Thiolase-like subgroup,Chalcone/stilbene synthase C-terminal,Polyketide synthase type III,Thiolase-like,Chalcone/stilbene synthase N-terminal,	up
Cs5g30520	C	T	4.82069	16.494	1.77463	Pyruvate kinase,Pyruvate/Phosphoenolpyruvate kinase,Pyruvate kinase barrel,Pyruvate kinase-like insert domain,Pyruvate kinase C-terminal,Pyruvate kinase alpha/beta,Pyruvate kinase beta-barrel insert domain,Pyruvate kinase active site,	up
Cs8g02590	C	T	2.45062	8.41798	1.78032		up
orange1.1t00497	C	T	0.431163	1.48414	1.78332		up
Cs7g04600	C	T	363.037	1251.56	1.78554	Glutathione S-transferase/chloride channel C-terminal,Glutathione S-transferase C-terminal-like,Glutathione S-transferase C-terminal,Thioredoxin-like fold,Glutathione S-transferase N-terminal,	up
Cs2g29990	C	T	0.593174	2.05444	1.79222	Mitochondrial carrier domain,Mitochondrial substrate/solute carrier,Adenine nucleotide translocator 1,Mitochondrial carrier protein,	up
Cs8g14120	C	T	223.967	776.423	1.79355	Terpenoid cyclases/protein prenyltransferase alpha-alpha toroid,Terpene synthase metal-binding domain,Terpene synthase-like,Terpenoid synthase,	up
Cs3g13100	C	T	0.516276	1.79294	1.79612		up
orange1.1t00031	C	T	0.39904	1.38602	1.79635		up
Cs2g27070	C	T	1.49033	5.27184	1.82268	Uridine kinase-like protein,Phosphoribulokinase/uridine kinase,Uridine kinase,	up
Cs6g08500	C	T	34.7335	124.119	1.83732	Isopenicillin N synthase,Non-haem dioxygenase N-terminal domain,Oxoglutarate/iron-dependent dioxygenase,	up
Cs5g32110	C	T	12.1405	43.4452	1.83937	Protein kinase ATP binding site,Serine/threonine- / dual-specificity protein kinase catalytic domain,Protein kinase catalytic domain,Protein kinase-like domain,Serine/threonine-protein kinase active site,Serine-threonine/tyrosine-protein kinase catalytic domain,Tyrosine-protein kinase catalytic domain,	up
Cs3g20070	C	T	5.3785	19.2892	1.84252	Amino acid transporter transmembrane,	up
Cs4g10240	C	T	104.324	374.781	1.84497	Polyprenyl synthetase,Polyprenyl synthetase-related,Terpenoid synthase,	up
Cs3g07440	C	T	68.2141	247.269	1.85794	Cytochrome P450 E-class group I,Cytochrome P450,	up
Cs5g16850	C	T	73.7636	267.546	1.85881	Proteinase inhibitor I3 Kunitz legume,Kunitz inhibitor ST1-like,	up
Cs3g07630	C	T	1.09298	3.96621	1.85949	XS domain,	up
Cs5g21760	C	T	0.538542	1.95559	1.86047	Nucleic acid-binding OB-fold,Mini-chromosome maintenance complex protein 2,Nucleic acid-binding OB-fold-like,Mini-chromosome maintenance conserved site,Mini-chromosome maintenance DNA-dependent ATPase,	up
Cs2g27460	C	T	3.71553	13.7334	1.88605		up
orange1.1t01388	C	T	2.63691	9.75592	1.88743		up
Cs7g06330	C	T	28.5991	106.273	1.89373	DNA-binding WRKY,	up
Cs2g13920	C	T	67.3418	251.326	1.89999	No apical meristem (NAM) protein,	up
Cs3g03970	C	T	30.7371	114.9	1.90233	Chloramphenicol acetyltransferase-like domain,Transferase,	up
Cs8g20130	C	T	1.42647	5.33816	1.90389	AAA+ ATPase domain,Plant PDR ABC transporter associated,ABC transporter-like,ABC-2 type transporter,	up
orange1.1t04565	C	T	0.741052	2.78899	1.9121		up
Cs9g11670	C	T	1.50352	5.66865	1.91466	TRAF-like,MATH,TRAF-type,	up
Cs7g29710	C	T	0.466494	1.77162	1.92514		up
orange1.1t04883	C	T	0.801175	3.05067	1.92894		up
Cs7g01750	C	T	1.1411	4.35102	1.93093		up
Cs5g08380	C	T	2.13051	8.17131	1.93937	NUDIX hydrolase domain,Nudix hydrolase 6-like,NUDIX hydrolase conserved site,NUDIX hydrolase domain-like,	up
Cs1g14240	C	T	1.22163	4.82112	1.98056		up
Cs1g15790	C	T	0.3063	1.2186	1.9922		up
orange1.1t01572	C	T	0.65684	2.61783	1.99476		up
Cs6g14360	C	T	0.442023	1.76502	1.99749	Kinesin motor region conserved site,Kinesin motor domain,	up
Cs3g18600	C	T	0.432306	1.72973	2.00043	Actin cross-linking,Glycoside hydrolase family 5,Glycoside hydrolase catalytic domain,Glycoside hydrolase superfamily,	up
Cs5g07230	C	T	17.791	72.0086	2.01702	Cytochrome P450 E-class group IV,Cytochrome P450,	up
Cs6g18350	C	T	1.10241	4.47212	2.02029	Plant lipid transfer protein/hydrophobic protein helical domain,Bifunctional inhibitor/plant lipid transfer protein/seed storage helical domain,Peptidase C26,	up
Cs5g21220	C	T	0.270586	1.10513	2.03006	UDP-glucuronosyl/UDP-glucosyltransferase,Chloramphenicol acetyltransferase-like domain,Transferase,	up
orange1.1t00490	C	T	1.0898	4.45284	2.03067		up
Cs3g16810	C	T	1.06853	4.37614	2.03403	Phosphoglycerate/bisphosphoglycerate mutase active site,Histidine phosphatase superfamily clade-1,	up
Cs1g14280	C	T	0.41699	1.71117	2.0369	Serine/threonine- / dual-specificity protein kinase catalytic domain,Leucine-rich repeat,Leucine-rich repeat typical subtype,Protein kinase-like domain,Serine/threonine-protein kinase active site,Serine-threonine/tyrosine-protein kinase catalytic domain,Leucine-rich repeat-containing N-terminal type 2,Protein kinase catalytic domain,Protein kinase ATP binding site,Tyrosine-protein kinase catalyti…	up
orange1.1t01729	C	T	1.97411	8.10125	2.03694		up
Cs6g20290	C	T	0.276028	1.13843	2.04415	ABC transporter transmembrane domain,AAA+ ATPase domain,ABC transporter integral membrane type 1,ABC transporter-like,ABC transporter conserved site,ABC transporter transmembrane domain type 1,	up
Cs6g05010	C	T	2.54963	10.5167	2.04433	Serine/threonine- / dual-specificity protein kinase catalytic domain,Leucine-rich repeat,Leucine-rich repeat typical subtype,Leucine rich repeat 4,Protein kinase-like domain,Serine/threonine-protein kinase active site,Leucine-rich repeat-containing N-terminal type 2,Protein kinase catalytic domain,Protein kinase ATP binding site,Tyrosine-protein kinase catalytic domain,	up
Cs7g29570	C	T	13.0362	53.8764	2.04713	DNA-binding WRKY,	up
Cs4g05660	C	T	6.14588	25.4411	2.04947	Harbinger transposase-derived nuclease,	up
Cs7g02670	C	T	102.804	426.238	2.05176	Annexin repeat,Annexin,Annexin plant,	up
Cs7g22560	C	T	1.85096	7.6838	2.05354	No apical meristem (NAM) protein,	up
Cs1g18160	C	T	0.395717	1.64634	2.05672	Lateral organ boundaries LOB,	up
Cs2g07040	C	T	6.42368	27.0796	2.07573	Myb domain,Homeodomain-like,Myb-like domain,SANT/Myb domain,	up
Cs7g27120	C	T	1.18289	4.99716	2.07879	Calmodulin binding protein-like,	up
Cs4g12450	C	T	0.293407	1.24707	2.08757	Terpenoid cyclases/protein prenyltransferase alpha-alpha toroid,Terpene synthase metal-binding domain,Terpene synthase-like,Terpenoid synthase,	up
Cs7g12100	C	T	15.7534	67.2716	2.09433	Non-haem dioxygenase N-terminal domain,Oxoglutarate/iron-dependent dioxygenase,	up
orange1.1t02085	C	T	0.338115	1.45688	2.10729		up
Cs5g04140	C	T	0.350837	1.51353	2.10905		up
orange1.1t02879	C	T	5.58795	24.3623	2.12426		up
orange1.1t04303	C	T	0.290151	1.27491	2.13552		up
Cs7g10380	C	T	0.301014	1.32265	2.13553	ATPase AAA-type core,AAA+ ATPase domain,AAA-type ATPase N-terminal domain,ATPase AAA-type conserved site,	up
Cs7g08110	C	T	1.98143	8.73326	2.13998	UDP-glucuronosyl/UDP-glucosyltransferase,	up
Cs4g14630	C	T	0.499638	2.22735	2.15637	IQ motif EF-hand binding site,	up
Cs3g18580	C	T	2.22338	9.96987	2.16482		up
Cs7g13060	C	T	0.271572	1.22106	2.16873	Lipase GDXG active site,Alpha/beta hydrolase fold-3,	up
Cs5g16780	C	T	2.28548	10.2903	2.17072	Proteinase inhibitor I3 Kunitz legume,Kunitz inhibitor ST1-like,	up
Cs7g02680	C	T	39.9159	181.558	2.18539	Annexin repeat,Annexin,Annexin repeat conserved site,Annexin plant,	up
Cs7g06340	C	T	15.5762	70.9663	2.18779	Actin-binding FH2,Actin-binding FH2/DRF autoregulatory,C2 calcium/lipid-binding domain CaLB,Tensin phosphatase C2 domain,	up
Cs5g05410	C	T	23.0677	106.826	2.21132	Carbonic anhydrase prokaryotic-like conserved site,Carbonic anhydrase,	up
Cs1g22210	C	T	0.379737	1.76276	2.21476	Cytochrome P450 conserved site,Cytochrome P450 E-class group I,Cytochrome P450,	up
Cs7g06630	C	T	0.940374	4.40214	2.2269	VQ,	up
Cs3g07455	C	T	0.685536	3.27768	2.25737		up
Cs7g02830	C	T	10.7007	51.3192	2.26179	UbiA prenyltransferase family,	up
Cs3g19190	C	T	0.184697	0.89064	2.26968	Protein kinase ATP binding site,Serine/threonine- / dual-specificity protein kinase catalytic domain,Protein kinase catalytic domain,Protein kinase-like domain,Serine/threonine-protein kinase active site,Tyrosine-protein kinase catalytic domain,	up
Cs5g29900	C	T	1.24306	6.05628	2.28454	AP2/ERF domain,DNA-binding integrase-type,	up
Cs5g28655	C	T	4.90992	24.2004	2.30126		up
Cs4g04000	C	T	15.4478	77.2657	2.32242	Protein of unknown function DUF4228,	up
Cs1g09605	C	T	1.61923	8.20035	2.34038		up
orange1.1t01736	C	T	0.732596	3.72987	2.34804		up
Cs1g22720	C	T	3.54019	18.2756	2.36802	AP2/ERF domain,DNA-binding integrase-type,	up
Cs2g22610	C	T	9.57225	49.427	2.36837	Myb domain,Homeodomain-like,SANT/Myb domain,	up
Cs7g26640	C	T	1.25229	6.57709	2.39287		up
Cs6g13360	C	T	11.8954	62.4933	2.3933		up
Cs8g15320	C	T	0.290105	1.53283	2.40155	F-box domain cyclin-like,F-box associated interaction domain,	up
Cs5g16770	C	T	0.752395	3.98341	2.40444	Proteinase inhibitor I3 Kunitz legume,Kunitz inhibitor ST1-like,	up
orange1.1t01968	C	T	0.846794	4.50274	2.41072		up
Cs2g19450	C	T	0.254865	1.38253	2.4395	Leucine-rich repeat,Leucine-rich repeat typical subtype,	up
Cs6g10120	C	T	22.1264	124.852	2.49638	DNA-binding WRKY,	up
Cs9g18390	C	T	0.149235	0.85459	2.51765	Cyclic nucleotide-binding-like,RmlC-like jelly roll fold,Cyclic nucleotide-binding domain,	up
Cs1g21430	C	T	0.153073	0.897794	2.55216	ATPase P-type calcium-transporting PMCA-type,ATPase P-type cation-transporter C-terminal,ATPase cation-transporting domain N,ATPase P-type cytoplasmic transduction domain A,ATPase P-type ATPase-associated domain,Haloacid dehalogenase-like hydrolase,HAD-like domain,ATPase P-type cation-transporter N-terminal,ATPase P-type H+ transporting proton pump,ATPase P-type K/Mg/Cd/Cu/Zn/Na/Ca/Na/H-transport…	up
Cs4g04210	C	T	56.6824	336.019	2.56757	Helix-loop-helix domain,	up
Cs1g02160	C	T	0.211796	1.25746	2.56977	Cytochrome P450 conserved site,Cytochrome P450 E-class group I,Cytochrome P450,	up
Cs1g22570	C	T	3.80554	23.1317	2.6037	Lipase class 3,	up
Cs2g07240	C	T	46.5467	286.119	2.61986	Terpenoid cyclases/protein prenyltransferase alpha-alpha toroid,Terpene synthase metal-binding domain,Terpene synthase-like,Terpenoid synthase,	up
Cs7g26650	C	T	13.6418	84.4404	2.6299		up
orange1.1t05011	C	T	2.69408	16.7182	2.63356		up
Cs2g23280	C	T	91.2409	569.034	2.64076	Helix-loop-helix domain,	up
Cs2g06470	C	T	5.76996	36.2612	2.6518	Terpenoid cyclases/protein prenyltransferase alpha-alpha toroid,Terpene synthase metal-binding domain,Terpene synthase-like,Terpenoid synthase,	up
Cs8g12460	C	T	0.503863	3.36811	2.74084	Ribonuclease H-like domain,Endonuclease/exonuclease/phosphatase,Reverse transcriptase,Reverse transcriptase zinc-binding domain,	up
Cs2g29780	C	T	8.00175	56.0452	2.8082	Chloramphenicol acetyltransferase-like domain,Transferase,	up
Cs7g02510	C	T	1.74003	12.2146	2.81142	Restriction endonuclease type II--like,ERCC4 domain,DNA repair nuclease XPF-type/Helicase,	up
Cs5g16830	C	T	5.49053	39.5605	2.84905	Chlorophyllase,	up
Cs1g24440	C	T	74.0275	557.1	2.9118	SAM dependent carboxyl methyltransferase,	up
Cs1g02070	C	T	0.417568	3.29741	2.98125	Cytochrome P450 conserved site,Cytochrome P450 E-class group I,Cytochrome P450,	up
Cs2g28770	C	T	0.270279	2.22954	3.04423	E2F Family,Transcription factor E2F/dimerisation partner (TDP),Winged helix-turn-helix transcription repressor DNA-binding,	up
Cs7g25920	C	T	0.185789	1.58386	3.09171	WD40/YVTN repeat-like-containing domain,WD40 repeat,Protein of unknown function DUF3639,WD40 repeat conserved site,WD40-repeat-containing domain,	up
Cs2g22280	C	T	0.630456	5.52	3.1302	EF-HAND 2,EF-hand-like domain,EF-Hand 1 calcium-binding site,	up
Cs8g01850	C	T	0.648651	5.76639	3.15215	Glycoside hydrolase family 19 catalytic,Lysozyme-like domain,Glycoside hydrolase family 19,Chitin-binding type 1,Chitin-binding type 1 conserved site,	up
Cs3g01140	C	T	0.628151	5.73716	3.19115	NAD-dependent epimerase/dehydratase,NAD(P)-binding domain,	up
Cs5g23550	C	T	1.39056	13.7862	3.30949	Zinc finger RING-type conserved site,Zinc finger RING/FYVE/PHD-type,Zinc finger RING-type,Zinc finger C6HC-type,	up
Cs8g01840	C	T	0.294408	3.19568	3.44023	Glycoside hydrolase family 19 catalytic,Lysozyme-like domain,Glycoside hydrolase family 19,	up
Cs2g07250	C	T	4.33876	47.1944	3.44326	Terpenoid cyclases/protein prenyltransferase alpha-alpha toroid,Terpene synthase metal-binding domain,Terpene synthase-like,Terpenoid synthase,	up
Cs7g13230	C	T	2.20832	24.9518	3.49812		up
orange1.1t03769	C	T	0.124487	1.40871	3.5003		up
Cs6g18930	C	T	0.117066	1.40819	3.58845	AP2/ERF domain,DNA-binding pseudobarrel domain,DNA-binding integrase-type,B3 DNA binding domain,	up
Cs4g01420	C	T	0.11742	1.47533	3.65129	Chitinase II,Serine/threonine- / dual-specificity protein kinase catalytic domain,Glycoside hydrolase catalytic domain,Protein kinase-like domain,Serine/threonine-protein kinase active site,Serine-threonine/tyrosine-protein kinase catalytic domain,Glycoside hydrolase superfamily,Glycoside hydrolase family 18 catalytic domain,Protein kinase catalytic domain,Tyrosine-protein kinase catalytic domain,	up
Cs1g09575	C	T	2.21655	33.6961	3.9262		up
Cs1g12300	C	T	0.271646	4.20951	3.95385	Non-haem dioxygenase N-terminal domain,Oxoglutarate/iron-dependent dioxygenase,	up
Cs2g22630	C	T	2.01725	32.7567	4.02133	Myb domain,Homeodomain-like,SANT/Myb domain,	up
orange1.1t05255	C	T	0.355225	7.41422	4.38349		up
