# Supplementary material for: Integrated transcriptomic and metabolomic analyses of a wax deficient citrus mutant exhibiting jasmonic acid-mediated defense against fungal pathogens
Source: Hortic Res. 2018 Aug 1;5:43. doi: 10.1038/s41438-018-0051-0 (PMC6068166; doi:10.1038/s41438-018-0051-0)
Supplement: Supplementary file 4 — Supplementary File 3 Validation of genes selected from the RNA-seq analysis and two sub-networks of CitrusCyc2.0 with quantitative real-time PCR [file 41438_2018_51_MOESM4_ESM.xls]

## Sheet: Supplementary File3a
Supplementary File 3a. Validation of RNA-seq
		Wild Type		Mutant Type
Genes_ID	Gene detected	Average	Standard error	Average	Standard error
Down-regulated genes
Cs2g13450	FATB	1.00119	0.0604005	0.896052	0.0285319
Cs5g28330	LACS2	1.01573	0.209084	0.101823	0.0078206
orange1.1t01720	LACS1	1.00094	0.0529362	0.301538	0.0335941
Cs8g15290	FAR4-2	1.00084	0.0501372	0.302971	0.014345
Cs1g08720	AP2/ERF	1.00037	0.03374	0.356944	0.0225041
Cs7g09860	Pectate lyase 5	1.0001	0.01763	0.101055	0.0071672
Cs3g16400	ACS8	1.00024	0.0264278	0.464743	0.0038517
orange1.1t03275	Fe(2+) transport protein 1	1.00001	0.0063319	0.0870509	0.0163864
Cs5g10670	MYB96	1	0.0075894	0.2898	0.0023742
Up-regulated genes
orange1.1t05255	FHY3	1.00141	0.0655808	1.87202	0.0248661
Cs5g16850	Latex serine proteinase inhibitor	1.00005	0.0127668	2.63342	0.035175
Cs8g01850	Endochitinase1	1.00021	0.025165	1.62741	0.0161676
Cs8g01840	Endochitinase2	1.00014	0.0208118	1.39472	0.123832
orange1.1t02504	NBS-LRR	1.0017	0.0720618	1.85788	0.263545
Cs6g10120	WRKY70	1.00153	0.0680927	11.3244	0.0763686
Cs1g12300	FHT	1.00198	0.0766967	5.74378	0.13652
Cs2g22630	MYB4	1.00052	0.039126	8.16034	0.21114
Cs2g20590	ACO1	1.00036	0.0332763	2.87786	0.0258285
Cs6g07220	LTPG1	1.001	0.037	1.404	0.067
Unchanged genes
orange1.1t02321	2WBC	1.00418	0.113391	1.07909	0.0548906
Cs4g17100	5WBC	1.0078	0.0866	1.0006	0.02
Cs6g18330	LTPG2	1	0.0048508	0.9646	0.0167

## Sheet: Supplementary File3b
Supplementary File 3b. Validation of wax and JA-related genes
		Wild Type		Mutant Type
Genes_ID	Gene detected	Average	Standard error	Average	Standard error
CER1-3	Cs1g02760	1.2358	0.1888	0.527	0.0336
CER2	Cs3g17150	1.0005	0.0267	0.9662	0.0081692
CER3	Cs4g02580	1.00707	0.141866	0.104559	0.0041623
KCS2	Cs7g28170	1.00019	0.0236622	0.265378	0.0034871
KCS6	Cs7g13310	1	0.0015164	0.255624	0.0039423
KCS10	Cs9g07970	1.0002	0.0244416	0.147717	0.0231732
CER4	Cs5g15350	1.00018	0.0229712	0.549246	0.0022808
AOS	orange1.1t03729	1.00004	0.0108389	1.43942	0.178914
LOX13	orange1.1t03769	1.00207	0.00502421	1.73911	0.0521798
