# Supplementary material for: Integrated transcriptomic and metabolomic analyses of a wax deficient citrus mutant exhibiting jasmonic acid-mediated defense against fungal pathogens
Source: Hortic Res. 2018 Aug 1;5:43. doi: 10.1038/s41438-018-0051-0 (PMC6068166; doi:10.1038/s41438-018-0051-0)
Supplement: Supplementary file 5 — Supplementary File 4 Functional categorization of the genes with increased and reduced expression based on Gene Ontology (GO) annotation [file 41438_2018_51_MOESM5_ESM.xls]

## Sheet: G0-down_enrichment
Supplementary File 4a Functional categorization of down-regulated genes based on Gene Ontology (GO) annotation
GO	Term	Ontology	i	N	n	n_and_m	P-value	FDR	Genes
GO:0008610	lipid biosynthetic process	biological_process	6	560	25	29655	5.46535e-06	0.000149386	Cs7g13310,Cs7g28170,Cs9g07970,Cs8g17800,Cs9g09570,Cs9g09530,
GO:0006629	lipid metabolic process	biological_process	14	560	193	29655	1.56095e-05	0.00021333	Cs2g27100,Cs1g16730,Cs7g23820,Cs8g04910,Cs8g01950,Cs2g06240,Cs4g09730,Cs1g15990,Cs2g27090,Cs3g26470,Cs3g19630,Cs2g28140,Cs2g20400,Cs1g16000,
GO:0006633	fatty acid biosynthetic process	biological_process	9	560	66	29655	3.6373e-06	0.000149129	Cs7g13310,Cs7g28170,Cs8g19150,Cs2g06240,Cs9g07970,Cs8g17800,Cs1g02750,Cs4g02580,Cs2g13450,
GO:0008152	metabolic process	biological_process	36	560	938	29655	3.02459e-05	0.00027674	Cs4g20550,orange1.1t01720,Cs1g26340,Cs7g07990,orange1.1t03151,Cs2g27180,Cs6g06060,Cs3g26700,Cs8g02450,Cs1g08110,Cs1g19770,Cs1g21820,Cs3g14760,Cs6g11600,Cs4g20590,Cs9g16490,Cs7g13310,Cs7g28170,orange1.1t02409,Cs9g06450,Cs1g19740,Cs1g19730,Cs3g20340,Cs4g20560,orange1.1t01118,Cs9g07970,Cs8g17800,Cs3g08400,Cs4g17540,Cs4g16680,Cs1g22910,Cs4g02990,Cs6g07920,orange1.1t01523,Cs5g28330,Cs9g06500,
GO:0009664	plant-type cell wall organization	biological_process	5	560	23	29655	5.64984e-05	0.000386072	Cs6g06530,Cs7g29830,Cs7g32410,Cs6g21460,Cs7g03630,
GO:0005975	carbohydrate metabolic process	biological_process	18	560	499	29655	0.00388309	0.0122467	Cs1g21130,Cs7g18090,Cs2g07740,Cs4g03220,Cs8g03370,Cs6g18580,Cs1g01220,Cs7g08820,Cs6g20890,Cs6g20900,Cs1g25630,Cs5g02320,orange1.1t03118,Cs8g17240,Cs2g14920,Cs5g10530,Cs8g08270,orange1.1t00612,
GO:0006073	cellular glucan metabolic process	biological_process	3	560	32	29655	0.0191654	0.0425963	Cs1g21130,Cs4g03220,Cs2g14920,
GO:0055114	oxidation-reduction process	biological_process	42	560	1331	29655	0.000402878	0.00201403	orange1.1t02040,Cs7g15480,Cs5g06360,Cs5g28530,Cs6g09650,Cs6g10500,Cs1g08620,Cs5g27130,Cs3g27520,Cs3g24180,Cs7g31170,Cs3g10560,Cs7g11860,Cs3g09120,Cs7g09630,Cs2g28180,Cs8g19150,Cs4g18300,orange1.1t03325,Cs3g05310,Cs3g09140,orange1.1t01963,Cs2g06240,Cs2g03110,Cs7g11890,Cs7g27010,orange1.1t00001,Cs4g16680,Cs3g07330,Cs2g10140,orange1.1t00272,Cs1g02750,Cs6g19630,Cs2g07550,Cs9g09010,Cs9g04630,Cs9g02930…
GO:0006952	defense response	biological_process	3	560	462	29655	0.0169432	0.0421014	orange1.1t00804,Cs5g22710,Cs4g13040,
GO:0006355	regulation of transcription, DNA-dependent	biological_process	27	560	825	29655	0.00211385	0.00753633	orange1.1t04055,Cs2g23660,orange1.1t02547,Cs8g01860,Cs9g13620,orange1.1t01779,Cs3g15040,Cs9g13610,Cs8g13600,Cs5g28650,Cs4g06760,Cs1g08030,Cs1g25650,Cs5g26130,Cs4g18310,Cs4g07040,Cs1g08720,orange1.1t01571,Cs7g13010,Cs4g14590,Cs5g30390,Cs2g16630,Cs3g16310,Cs5g03010,Cs2g17040,Cs7g05360,Cs1g15830,
GO:0042545	cell wall modification	biological_process	6	560	53	29655	0.000417544	0.00201403	Cs4g06650,orange1.1t02719,Cs4g06670,Cs4g06690,Cs4g15560,orange1.1t00214,
GO:0005622	intracellular	cellular_component	4	560	798	29655	0.000509468	0.00232091	Cs6g05660,Cs4g16130,Cs1g25030,Cs5g11490,
GO:0016020	membrane	cellular_component	35	560	1069	29655	0.000603682	0.00260536	Cs3g21530,Cs9g19420,Cs7g16400,Cs3g15040,Cs1g19860,Cs2g30660,Cs5g03460,Cs6g20620,Cs3g18660,Cs1g25650,Cs9g17930,Cs4g08560,Cs7g13310,Cs7g28170,Cs6g15800,Cs7g05210,Cs4g08480,Cs8g10860,Cs2g27650,orange1.1t02321,Cs9g01650,Cs9g07970,Cs5g27340,Cs7g31190,Cs8g17800,Cs3g16650,Cs4g16130,Cs5g17210,orange1.1t03403,Cs2g11620,Cs5g04280,Cs8g08820,Cs7g30170,Cs4g16770,orange1.1t03275,
GO:0005576	extracellular region	cellular_component	7	560	50	29655	3.66625e-05	0.00027674	Cs6g06530,Cs7g29830,Cs4g02970,Cs7g32410,Cs6g21460,Cs3g12935,Cs7g03630,
GO:0005618	cell wall	cellular_component	9	560	88	29655	3.71237e-05	0.00027674	Cs1g21130,Cs4g03220,Cs4g06650,orange1.1t02719,Cs4g06670,Cs4g06690,Cs2g14920,Cs4g15560,orange1.1t00214,
GO:0048046	apoplast	cellular_component	5	560	88	29655	0.0192203	0.0425963	Cs1g21130,Cs4g03220,Cs5g25790,Cs2g14920,Cs3g22170,
GO:0003824	catalytic activity	molecular_function	32	560	1201	29655	0.011941	0.033764	orange1.1t00830,orange1.1t01720,Cs1g26340,Cs9g05680,Cs7g18090,Cs5g18970,Cs2g07740,Cs3g14760,Cs8g03370,Cs3g16400,Cs1g20710,Cs1g01220,Cs6g20890,Cs7g13310,Cs7g28170,Cs6g20900,Cs4g04730,Cs3g20340,Cs1g25630,Cs7g31880,Cs9g07970,Cs8g17800,Cs5g02320,Cs9g18120,Cs3g14580,Cs2g10140,Cs8g17240,Cs5g28330,Cs5g10530,Cs2g10070,Cs8g08270,orange1.1t00612,
GO:0005506	iron ion binding	molecular_function	22	560	448	29655	3.39675e-05	0.00027674	Cs7g15480,Cs5g06360,Cs5g28530,Cs6g10500,Cs1g08620,Cs3g24180,Cs7g31170,Cs7g11860,Cs3g09120,Cs7g09630,Cs8g19150,Cs4g18300,orange1.1t03325,Cs3g05310,Cs3g09140,Cs7g11890,Cs7g27010,Cs3g07330,orange1.1t00272,Cs1g02750,Cs6g19630,Cs4g02580,
GO:0016758	transferase activity, transferring hexosyl groups	molecular_function	10	560	174	29655	0.00131895	0.00540772	orange1.1t03151,Cs1g08110,Cs1g19770,orange1.1t02409,Cs1g19740,Cs1g19730,orange1.1t01118,Cs3g08400,Cs4g02990,orange1.1t01523,
GO:0004553	hydrolase activity, hydrolyzing O-glycosyl compounds	molecular_function	11	560	293	29655	0.0140063	0.0382839	Cs1g21130,Cs7g18090,Cs2g07740,Cs4g03220,Cs8g03370,Cs1g01220,Cs1g25630,Cs5g02320,Cs2g14920,Cs8g08270,orange1.1t00612,
GO:0016705	oxidoreductase activity, acting on paired donors, with incorporation or reduction of molecular oxygen	molecular_function	19	560	352	29655	3.30349e-05	0.00027674	Cs7g15480,Cs5g06360,Cs5g28530,Cs6g10500,Cs1g08620,Cs3g24180,Cs7g31170,Cs7g11860,Cs3g09120,Cs7g09630,Cs4g18300,orange1.1t03325,Cs3g05310,Cs3g09140,Cs2g06240,Cs7g11890,Cs7g27010,Cs3g07330,Cs6g19630,
GO:0016747	transferase activity, transferring acyl groups other than amino-acyl groups	molecular_function	11	560	212	29655	0.0017039	0.00665334	Cs4g13350,Cs6g05130,Cs2g28180,Cs7g13310,Cs7g28170,Cs9g11750,Cs9g07970,Cs8g17800,Cs5g18930,Cs2g31450,Cs7g30820,
GO:0030599	pectinesterase activity	molecular_function	9	560	98	29655	8.47133e-05	0.000496178	Cs5g33170,Cs9g14320,Cs4g06650,orange1.1t02719,Cs4g06670,Cs4g06690,Cs5g09360,Cs4g15560,orange1.1t00214,
GO:0003723	RNA binding	molecular_function	3	560	515	29655	0.00845214	0.0247527	Cs4g03830,Cs6g10950,Cs5g17850,
GO:0016788	hydrolase activity, acting on ester bonds	molecular_function	11	560	112	29655	7.82509e-06	0.000160414	Cs2g27100,Cs1g16730,Cs8g01950,Cs4g09730,Cs1g15990,Cs2g27090,Cs3g26470,Cs3g19630,Cs2g28140,Cs2g20400,Cs1g16000,
GO:0030246	carbohydrate binding	molecular_function	6	560	114	29655	0.0153032	0.0396483	Cs6g20890,Cs6g20900,Cs3g16940,Cs1g25630,Cs9g01650,Cs5g02320,
GO:0016706	oxidoreductase activity, acting on paired donors, with incorporation or reduction of molecular oxygen, 2-oxoglutarate as one donor, and incorporation of one atom each of oxygen into both donors	molecular_function	8	560	162	29655	0.00834401	0.0247527	Cs6g09650,orange1.1t01963,orange1.1t00272,Cs2g07550,Cs9g09010,Cs9g04630,Cs9g02930,Cs9g09290,
GO:0009055	electron carrier activity	molecular_function	18	560	492	29655	0.00341851	0.0112127	Cs7g15480,Cs5g06360,Cs5g28530,Cs6g10500,Cs1g08620,Cs3g24180,Cs7g31170,Cs7g11860,Cs3g09120,Cs7g09630,Cs4g18300,orange1.1t03325,Cs3g05310,Cs3g09140,Cs7g11890,Cs7g27010,Cs3g07330,Cs6g19630,
GO:0016760	cellulose synthase (UDP-forming) activity	molecular_function	3	560	31	29655	0.0177015	0.0425963	Cs3g21530,Cs4g08560,Cs4g08480,
GO:0043565	sequence-specific DNA binding	molecular_function	10	560	259	29655	0.0154725	0.0396483	orange1.1t02547,orange1.1t01779,Cs8g13600,Cs1g08030,Cs4g18310,Cs7g13010,Cs4g14590,Cs2g16630,Cs3g16310,Cs5g03010,
GO:0016491	oxidoreductase activity	molecular_function	24	560	726	29655	0.00304108	0.0103903	Cs4g20550,Cs6g09650,Cs6g06060,Cs3g10560,Cs8g02450,Cs4g20590,Cs2g28180,Cs8g19150,orange1.1t01963,Cs4g20560,orange1.1t00001,Cs4g16680,Cs1g22910,Cs2g10140,orange1.1t00272,Cs1g02750,Cs2g07550,Cs9g09010,Cs9g04630,Cs9g02930,Cs2g10070,Cs9g09290,Cs3g22170,Cs4g02580,
GO:0003676	nucleic acid binding	molecular_function	4	560	1245	29655	4.72382e-07	3.87353e-05	Cs5g13700,Cs6g10950,Cs4g13160,Cs2g19630,
GO:0016762	xyloglucan:xyloglucosyl transferase activity	molecular_function	3	560	32	29655	0.0191654	0.0425963	Cs1g21130,Cs4g03220,Cs2g14920,
GO:0005515	protein binding	molecular_function	35	560	3378	29655	1.11695e-05	0.00018318	Cs1g07600,Cs3g21530,Cs5g06400,Cs7g29420,Cs2g17200,Cs7g08350,Cs1g10640,Cs7g08470,Cs1g12520,Cs1g14060,Cs6g09980,orange1.1t01548,Cs3g14760,Cs8g20100,Cs2g07010,Cs8g16590,orange1.1t01378,Cs7g30680,Cs8g19400,Cs2g28790,Cs3g27870,Cs4g13040,Cs3g24440,Cs9g05660,Cs3g14680,orange1.1t01006,Cs2g05510,orange1.1t04923,Cs5g34830,Cs7g10500,Cs2g24050,Cs9g14060,Cs9g13500,orange1.1t02924,Cs4g19300,
GO:0004857	enzyme inhibitor activity	molecular_function	8	560	74	29655	6.70131e-05	0.000422698	Cs5g33170,Cs9g14320,Cs4g06650,orange1.1t02719,Cs4g06670,Cs4g06690,Cs5g09360,orange1.1t00214,
GO:0003700	sequence-specific DNA binding transcription factor activity	molecular_function	17	560	424	29655	0.00186541	0.0069529	orange1.1t04055,Cs2g23660,orange1.1t02547,Cs9g13620,orange1.1t01779,Cs9g13610,Cs8g13600,Cs1g08030,Cs4g18310,Cs4g07040,Cs1g08720,Cs7g13010,Cs4g14590,Cs2g16630,Cs3g16310,Cs5g03010,Cs7g05360,
GO:0020037	heme binding	molecular_function	20	560	460	29655	0.000332605	0.00181824	orange1.1t02040,Cs7g15480,Cs5g06360,Cs5g28530,Cs6g10500,Cs1g08620,Cs3g24180,Cs7g31170,Cs7g11860,Cs3g09120,Cs7g09630,Cs4g18300,orange1.1t03325,Cs3g05310,Cs3g09140,Cs2g03110,Cs7g11890,Cs7g27010,Cs3g07330,Cs6g19630,
GO:0043169	cation binding	molecular_function	8	560	198	29655	0.0217294	0.0468898	Cs7g18090,Cs2g07740,Cs8g03370,Cs1g01220,Cs1g25630,Cs8g17240,Cs8g08270,orange1.1t00612,

## Sheet: up_enrichment11
Supplementary File 4b. Functional categorization of up-regulated genes based on Gene Ontology (GO) annotation
GO	Term	Ontology	i	N	n	n_and_m	P-value	FDR	Genes
GO:0008152	metabolic process	biological_process	32	416	938	29655	2.6504e-06	0.00019878	Cs8g02170,Cs4g16650,Cs5g10140,Cs7g32220,Cs8g05290,Cs3g18090,Cs8g19105,Cs8g19060,Cs6g15880,orange1.1t05518,Cs7g02380,Cs7g08080,Cs6g03340,Cs3g18080,Cs7g01400,Cs5g30640,Cs9g14600,Cs3g16790,Cs2g29970,Cs2g22100,Cs1g03540,Cs8g14120,Cs2g27070,Cs5g21220,Cs3g16810,Cs4g12450,Cs7g08110,Cs7g13060,Cs1g21430,Cs2g07240,Cs2g06470,Cs2g07250,
GO:0006754	ATP biosynthetic process	biological_process	4	416	39	29655	0.00192361	0.0075932	Cs7g02380,Cs5g30640,Cs2g29970,Cs1g21430,
GO:0070588	calcium ion transmembrane transport	biological_process	3	416	14	29655	0.000855019	0.00608009	Cs7g02380,Cs5g30640,Cs1g21430,
GO:0055085	transmembrane transport	biological_process	14	416	497	29655	0.00636054	0.0190816	Cs6g05990,Cs5g10180,Cs3g22560,Cs3g06440,Cs7g16280,Cs9g16870,Cs5g29860,Cs8g04030,Cs6g17970,orange1.1t04860,orange1.1t00286,Cs9g18660,Cs2g29990,Cs6g20290,
GO:0006032	chitin catabolic process	biological_process	4	416	32	29655	0.000927638	0.00608009	Cs4g01430,Cs8g01850,Cs8g01840,Cs4g01420,
GO:0009611	response to wounding	biological_process	3	416	13	29655	0.000681293	0.00608009	Cs5g13860,Cs9g15430,orange1.1t05560,
GO:0055114	oxidation-reduction process	biological_process	36	416	1331	29655	7.75461e-05	0.00157012	Cs6g18400,Cs4g16650,Cs2g20590,Cs5g03520,Cs3g05300,Cs1g25730,Cs2g21000,orange1.1t03729,Cs9g01770,Cs5g09615,Cs2g06650,Cs1g17390,Cs7g01400,Cs7g31010,Cs5g11560,Cs3g01130,Cs5g13940,orange1.1t04575,orange1.1t02573,Cs6g19180,Cs5g13980,Cs5g14480,Cs5g13970,Cs7g08070,Cs2g03380,Cs1g12430,Cs1g03950,Cs6g08500,Cs3g07440,Cs5g07230,Cs7g12100,Cs1g22210,Cs1g02160,Cs1g02070,orange1.1t03769,Cs1g12300,
GO:0006812	cation transport	biological_process	5	416	119	29655	0.0196706	0.043391	Cs6g05990,Cs7g02380,Cs5g30640,Cs2g29970,Cs1g21430,
GO:0006355	regulation of transcription, DNA-dependent	biological_process	22	416	825	29655	0.00176893	0.00737053	Cs9g16820,orange1.1t05133,Cs7g12870,orange1.1t02759,orange1.1t03822,orange1.1t00521,Cs2g06400,Cs5g29870,Cs2g25560,Cs3g21660,Cs8g14700,Cs5g08360,orange1.1t00294,Cs7g06330,Cs2g13920,Cs7g29570,Cs7g22560,Cs5g29900,Cs1g22720,Cs6g10120,Cs2g28770,Cs6g18930,
GO:0005622	intracellular	cellular_component	4	416	798	29655	0.00822526	0.0212722	Cs6g21200,Cs9g06870,Cs5g31110,Cs7g04020,
GO:0000287	magnesium ion binding	molecular_function	8	416	160	29655	0.00151377	0.00717865	Cs7g22730,Cs2g22100,Cs5g30520,Cs8g14120,Cs4g12450,Cs2g07240,Cs2g06470,Cs2g07250,
GO:0003677	DNA binding	molecular_function	27	416	1216	29655	0.00579807	0.018119	Cs6g15590,Cs9g16820,Cs7g12870,Cs6g16930,orange1.1t03822,orange1.1t00521,Cs2g06400,Cs5g29870,Cs8g17950,Cs1g12245,Cs5g29830,Cs3g21660,Cs8g14700,Cs4g06720,Cs5g08360,orange1.1t00294,orange1.1t03156,Cs5g21760,Cs2g13920,Cs7g22560,Cs2g07040,Cs5g29900,Cs1g22720,Cs2g22610,Cs7g02510,Cs6g18930,Cs2g22630,
GO:0005524	ATP binding	molecular_function	40	416	2071	29655	0.00876448	0.021687	Cs7g04150,Cs8g02170,Cs2g07460,Cs4g01430,Cs7g01450,orange1.1t01937,Cs6g20470,Cs6g16930,Cs7g02380,Cs5g11310,Cs4g18970,orange1.1t03106,Cs9g14490,Cs5g04120,Cs3g04960,orange1.1t01459,Cs5g13070,Cs4g17400,Cs5g30640,Cs1g18140,Cs1g11660,Cs7g31240,Cs2g07650,orange1.1t01993,Cs4g06720,Cs2g29970,Cs3g27320,Cs9g18660,Cs2g27070,Cs5g32110,Cs5g21760,Cs8g20130,Cs6g14360,Cs1g14280,Cs6g20290,Cs6g05010,Cs7g10380,Cs3g1…
GO:0005506	iron ion binding	molecular_function	18	416	448	29655	5.11794e-05	0.00157012	Cs5g03520,Cs3g05300,Cs2g21000,Cs5g09615,Cs1g17390,Cs7g31010,Cs3g01130,Cs5g13940,Cs5g13980,Cs5g13970,Cs2g03380,Cs6g08500,Cs3g07440,Cs5g07230,Cs1g22210,Cs1g02160,Cs1g02070,orange1.1t03769,
GO:0016758	transferase activity, transferring hexosyl groups	molecular_function	10	416	174	29655	0.000147798	0.00221697	Cs7g32220,Cs8g05290,Cs3g18090,Cs5g12710,orange1.1t05518,Cs7g06620,Cs6g03340,Cs3g18080,Cs5g21220,Cs7g08110,
GO:0016705	oxidoreductase activity, acting on paired donors, with incorporation or reduction of molecular oxygen	molecular_function	12	416	352	29655	0.00283906	0.00967861	Cs3g05300,Cs2g21000,Cs1g17390,Cs3g01130,Cs5g13940,Cs5g13980,Cs5g13970,Cs3g07440,Cs5g07230,Cs1g22210,Cs1g02160,Cs1g02070,
GO:0016747	transferase activity, transferring acyl groups other than amino-acyl groups	molecular_function	8	416	212	29655	0.00727964	0.0201547	Cs7g15320,orange1.1t04575,Cs2g31360,Cs7g10110,Cs1g03540,Cs3g03970,Cs5g21220,Cs2g29780,
GO:0004867	serine-type endopeptidase inhibitor activity	molecular_function	3	416	17	29655	0.00153144	0.00717865	Cs5g13860,Cs9g15430,orange1.1t05560,
GO:0004674	protein serine/threonine kinase activity	molecular_function	20	416	856	29655	0.00896397	0.021687	Cs7g04150,Cs8g02170,Cs2g07460,Cs4g01430,orange1.1t01937,Cs5g11310,Cs4g18970,orange1.1t03106,Cs9g14490,Cs5g13070,Cs4g17400,Cs1g11660,Cs7g31240,Cs2g07650,Cs3g27320,Cs5g32110,Cs1g14280,Cs6g05010,Cs3g19190,Cs4g01420,
GO:0005509	calcium ion binding	molecular_function	9	416	240	29655	0.00489306	0.0159556	Cs5g21210,orange1.1t01937,Cs7g02660,Cs9g02100,Cs2g02420,orange1.1t01572,Cs7g02670,Cs7g02680,Cs2g22280,
GO:0005544	calcium-dependent phospholipid binding	molecular_function	3	416	9	29655	0.000211651	0.00264563	Cs7g02660,Cs7g02670,Cs7g02680,
GO:0016829	lyase activity	molecular_function	6	416	97	29655	0.00204234	0.00765876	Cs2g22100,Cs8g14120,Cs4g12450,Cs2g07240,Cs2g06470,Cs2g07250,
GO:0015662	ATPase activity, coupled to transmembrane movement of ions, phosphorylative mechanism	molecular_function	4	416	56	29655	0.00676905	0.0195261	Cs7g02380,Cs5g30640,Cs2g29970,Cs1g21430,
GO:0010333	terpene synthase activity	molecular_function	6	416	93	29655	0.00166591	0.00734962	Cs2g22100,Cs8g14120,Cs4g12450,Cs2g07240,Cs2g06470,Cs2g07250,
GO:0016706	oxidoreductase activity, acting on paired donors, with incorporation or reduction of molecular oxygen, 2-oxoglutarate as one donor, and incorporation of one atom each of oxygen into both donors	molecular_function	10	416	162	29655	8.37397e-05	0.00157012	Cs2g20590,Cs5g03520,Cs9g01770,Cs7g31010,Cs5g14480,Cs2g03380,Cs1g03950,Cs6g08500,Cs7g12100,Cs1g12300,
GO:0009055	electron carrier activity	molecular_function	15	416	492	29655	0.00263075	0.00939554	orange1.1t00097,Cs4g18090,Cs3g05300,Cs2g21000,Cs3g25420,Cs1g17390,Cs3g01130,Cs5g13940,Cs5g13980,Cs5g13970,Cs3g07440,Cs5g07230,Cs1g22210,Cs1g02160,Cs1g02070,
GO:0000166	nucleotide binding	molecular_function	22	416	1083	29655	0.0212895	0.0456203	Cs1g01700,Cs6g20470,Cs8g19105,Cs8g19060,Cs9g06870,Cs7g02380,Cs7g01930,Cs7g28670,Cs5g04120,Cs5g31110,Cs5g30640,Cs5g11560,orange1.1t04575,orange1.1t01993,Cs4g06720,Cs2g29970,Cs9g18660,Cs8g20130,Cs6g20290,Cs7g10380,Cs1g21430,Cs3g01140,
GO:0016491	oxidoreductase activity	molecular_function	18	416	726	29655	0.00752441	0.0201547	Cs4g16650,Cs2g20590,Cs5g03520,Cs8g19105,Cs8g19060,orange1.1t03729,Cs9g01770,Cs5g09615,Cs2g06650,Cs7g31010,orange1.1t04575,orange1.1t02573,Cs5g14480,Cs2g03380,Cs1g03950,Cs6g08500,Cs7g12100,Cs1g12300,
GO:0003676	nucleic acid binding	molecular_function	9	416	1245	29655	0.00975556	0.0228646	orange1.1t05192,Cs2g06990,Cs6g16930,Cs7g01930,Cs7g28670,orange1.1t01170,Cs1g12245,Cs4g14220,Cs8g12460,
GO:0004568	chitinase activity	molecular_function	4	416	32	29655	0.000927638	0.00608009	Cs4g01430,Cs8g01850,Cs8g01840,Cs4g01420,
GO:0003700	sequence-specific DNA binding transcription factor activity	molecular_function	16	416	424	29655	0.000248426	0.0026617	Cs9g16820,orange1.1t05133,Cs7g12870,orange1.1t02759,orange1.1t03822,Cs5g29870,Cs2g25560,Cs3g21660,Cs5g08360,Cs7g06330,Cs7g29570,Cs5g29900,Cs1g22720,Cs6g10120,Cs2g28770,Cs6g18930,
GO:0020037	heme binding	molecular_function	15	416	460	29655	0.00147129	0.00717865	Cs3g05300,Cs1g25730,Cs2g21000,Cs1g17390,Cs3g01130,Cs5g13940,Cs3g15770,Cs5g13980,Cs5g13970,Cs7g08070,Cs3g07440,Cs5g07230,Cs1g22210,Cs1g02160,Cs1g02070,
GO:0016820	hydrolase activity, acting on acid anhydrides, catalyzing transmembrane movement of substances	molecular_function	3	416	36	29655	0.0123158	0.0279904	Cs7g02380,Cs2g29970,Cs1g21430,
GO:0004866	endopeptidase inhibitor activity	molecular_function	3	416	15	29655	0.00105388	0.00608009	Cs5g16850,Cs5g16780,Cs5g16770,
GO:0005388	calcium-transporting ATPase activity	molecular_function	3	416	15	29655	0.00105388	0.00608009	Cs7g02380,Cs5g30640,Cs1g21430,
