# Supplementary material for: Integrated transcriptomic and metabolomic analyses of a wax deficient citrus mutant exhibiting jasmonic acid-mediated defense against fungal pathogens
Source: Hortic Res. 2018 Aug 1;5:43. doi: 10.1038/s41438-018-0051-0 (PMC6068166; doi:10.1038/s41438-018-0051-0)
Supplement: Supplementary file 7 — Supplementary File 6 Putatively identified metabolites based on UV-VIS spectrophotometry, GC, the untargeted GC-MS, and LC-MS [file 41438_2018_51_MOESM7_ESM.xls]

## Sheet: Sheet1
Supplementary File 6. Putative identified metabolites of flavedos based on the untargeted GC-MS /LC-MS
		Wild Type		Mutant Type
Putative Metabolites	KEGG	Average	Standard error	Average	Standard error
L-Alanine	C00041	43.75	3.62713	30.0027	1.41112
L-Proline	C00148	752.686	88.3581	1373.18	30.4458
Serine	C00065	42.1997	2.83821	28.4733	1.28333
Lysine	C00047	27.6414	3.6103	37.3299	3.76224
L-Aspartic acid	C00049	62.5393	3.82768	28.1676	1.50791
GABA	C00334	57.3458	7.35734	17.7227	5.19592
Ornithine	C00077	45.7235	4.14111	86.4663	4.41955
Glutamine	C00064	24.8763	0.833587	67.2175	2.80211
Ethanedioic acid		159.449	15.2799	207.735	16.5792
Benzoic acid		221.733	47.4748	386.932	53.3528
Butanedioic acid	C00042	7.34452	0.468626	17.8322	0.703153
Malic acid	C00149	648.877	20.0039	348.122	17.2957
Threonic acid		40.0632	0.303758	47.2335	2.38046
Tartaric acid	C02107	16.2477	1.03274	17.4835	1.23055
Citric acid	C00158	118.149	22.1218	77.6476	3.4544
α-Ketoglutaric acid	C00026	204.562	17.6478	256.766	21.7985
Isocitric acid lactone		1353.09	2.69601	866.658	33.232
L-Ascorbic acid	C00072	86.7298	8.76868	22.0996	1.2515
Gluconic acid	C00257	2.41003	0.39793	3.05887	0.342431
2-Aminoethanol		34.1286	3.29383	31.0058	1.77452
N-4-acetyl-butanediamine		109.063	11.729	150.653	9.83493
Androstan-3-one, 1,17-dimethyl-17-[(trimethylsilyl)oxy]-, O-methyloxime, (1à,5à,17á)-		94.1059	6.00317	23.9291	4.16866
Glycerol	C00116	291.763	34.9102	267.496	25.706
Rhamnitol		17.3471	1.13802	25.0172	1.51103
xylose	C00181	4.74662	0.0365296	9.47847	0.579566
Ribose	C00121	4.73259	0.541342	4.88095	0.0771206
D-Fructofuranose	C04420	1509.15	84.9742	848.227	30.3263
D-Fructopyranose		244.772	28.8184	158.083	9.94206
D-Tatatofuranose		5492.43	57.6498	3474.76	85.1381
D-（+）-Talofuranose		141.92	12.0817	89.5568	4.81597
D-Fructose	C00095	5018.43	282.666	4623.84	364.622
D-Mannopyranose	C00159	5122.39	30.2962	3544.96	186.765
d-Glucose	C00031	1189.01	67.6959	993.963	129.411
d-Galactose	C00124	144.463	9.25981	130.854	17.1963
Sorbitol	C00794	293.182	0.393928	67.0819	7.33965
Myo-Inositol	C00137	1185.39	10.9794	936.446	14.3294
Arabinose	C00259	6126.68	15.852	4252.24	208.773
Sucrose	C00089	3197.8	64.0832	3590.3	100.633
Turanose		11.534	1.64438	18.721	1.97657
5-hydroxyconiferaldehyde		1	0.0230331	4.60211	0.298457
N-Feruloylputrescine		1	0.0165642	1.51728	0.251779
Apigenin	C01477	1	0.0304805	2.90879	0.232863
Luteolin-4'-methyl Ether（Diosmetin）	C01514	1	0.064926	2.19958	0.249595
Acacetin		1	0.0436407	1.4546	0.0756292
Kaempferol	C05903	1	0.0398702	1.87439	0.122221
Tetramethyl-o-scutellarein		1	0.0504027	1.02963	0.0781727
Ferulic acid-hexose		1	0.0255009	1.50449	0.0491764
Pantothenic acid -hexose	C00864	1	0.0326219	1.3753	0.0985794
3,3’,4’,5,6,7,8-Heptamethoxyflavone		1	0.0574364	1.92467	0.0339315
Kaempferol-C-hexoside	C12249	1	0.0602914	0.333743	0.0322362
Rhoifolin		1	0.0580734	1.8335	0.22575
narirutin	C00509	1	0.067971	1.73092	0.0295243
Isosakuranetin-7-rutinoside		1	0.0819232	1.79462	0.0641212
Phloretin-C-diglycoside		1	0.0220542	1.04505	0.0379442
Diosmin		1	0.031729	0.671891	0.0271506
Angeretin		1	0.158978	1.05151	0.0271851
Sinapic acid	C00482	1.33333	0.0307972	2.64138	0.133503
Methyl ether of hydroxylated naringenin-hexose	C09099	1	0.0643488	1.38	0.0396606
hesperidin	C01709	1043.99	31.1338	948.012	0.873061
Didymin		17.9361	0.857609	11.3432	0.205655
Sinensetin	C10186	230.594	9.26962	257.135	1.28329
nobiletin		471.095	19.882	478.886	1.00998
tangeretin		85.0517	3.40434	78.7944	0.169863
demethylnobiletin		7.88081	0.263198	10.1168	0.102973
3-hexenal	C16310	3.1445	0.523893	4.57066	0.369396
α-thujene		0.562555	0.0190274	0.726815	0.0107405
α-Pinene	C06308	47.8658	0.74867	50.8143	2.7203
Camphene	C06076	0.279539	0.0155695	0.318526	0.0290136
sabinene		70.2163	3.69714	102.453	5.44291
β-Pinene	C06307	3.43301	0.201158	4.76442	0.228618
β-Myrcene	C06074	135.426	2.71706	139.733	9.02775
Pseudolimonene		0.237098	0.0147518	0.249322	0.0105963
α-Phellandrene		25.3671	3.39164	22.5166	4.50509
octanal	C01545	46.3813	5.51818	75.0562	6.6234
4-carene		0.433612	0.0483543	0.436602	0.0703118
D-Limonene	C06099	3638.19	172.254	3640.16	88.1455
trans-β-Ocimene	C00013	3.57913	0.109141	6.04775	0.16398
γ-terpenes		0.365307	0.0200134	0.391242	0.0357798
sabinene hydrate	C02462	2.00914	0.0350987	2.52524	0.072019
Terpinolene	C06075	3.4313	0.419917	3.099	0.591086
β-linalool	C11389	21.416	0.878243	30.0357	1.08635
Nonanal		5.8372	0.347177	6.58767	0.469427
cyclohexane		0.595593	0.188934	1.27106	0.22084
Limonene oxide	C19081	0.17589	0.00648378	0.241751	0.00762918
Limonene oxide, trans-	C19082	1.10167	0.028182	1.12647	0.03856
Citronellal		1.40594	0.133002	1.59401	0.120197
4-Terpineol		0.241863	0.0115842	0.22721	0.0529236
α-Terpineol	C11393	6.3277	0.0814123	6.7302	0.312212
Decanal	C12307	31.5384	2.29256	46.3966	1.95255
β-citral	C09847	7.23712	0.369271	7.21567	0.191091
α-Citral, (E)-		9.3758	0.457498	9.35344	0.37389
Perillal		1.18506	0.0410386	0.976464	0.13427
Undecanal		1.14431	0.0595589	1.07433	0.0632284
Copaene		1.13777	0.0569904	1.25536	0.167133
Lauraldehyde	C02278	4.0617	0.138321	6.03461	0.277553
β-Caryophyllene	C19973/C09629	1.60728	0.101141	2.55419	0.413555
α-Caryophyllene		0.204614	0.0399779	0.28273	0.0339213
germacrene D	C16142	0.706125	0.0334792	0.771083	0.0956369
Valencene	C17277	2.8953	0.0289423	5.4124	0.53092
Elixene		0.273095	0.0501367	0.465596	0.0900934
(E,E)-α-Farnesene	C01126	0.593132	0.0588784	0.765754	0.0421593
δ-Cadinene	C06394	1.17389	0.0591729	1.33393	0.206549
Elemol		0.252516	0.054682	0.312357	0.0250016
Caryophyllene oxide		0.43543	0.0306409	0.689379	0.08324
α-Sinensal		0.854148	0.122836	1.01854	0.0218214
α-linolenic acid(18:3FA)	C06427	0.395341	0.0121144	0.59393	0.0225995
squalene（SQ）	C00751	0.0186184	0.000560519	0.0389073	0.00422751
Tetradecanoic acid（14FA）	C06424	0.0750007	0.00413584	0.0846982	0.00606606
Hexadecanoic acid（16FA）	C00249	0.949477	0.0125718	1.06991	0.018216
cis-9-hexadecenoic(16：1FA)	C08362	0.00715903	0.000956562	0.0188249	0.00144798
octadecanoic acid(18FA)	C01530	0.482517	0.00338142	0.530317	0.0608633
cis-9-octadecenoic acid(18:1FA)	C00712	0.486276	0.0131968	1.06301	0.0172531
linoleic acid（9-cis,12-cis-octadecadienoic;18:2FA）	C01595	0.90751	0.0272733	1.1047	0.0529255
eicosanoic acid(20FA）	C06425	0.0192814	0.00142121	0.0213282	0.00110451
heneicosanoic acid(21FA）		0.00488669	0.000115009	0.00776785	0.000343455
docosanoic acid(22FA）	C08281	0.0200271	0.000484669	0.0387823	0.00154267
tricosanoic acid（23FA）		0.0439552	0.00251161	0.0179277	0.000361377
tetracosanoic acid（24FA)	C08320	0.0428158	0.0016333	0.0332872	0.00213752
hexacosanoic acid(26FA)	F26	0.0606175	0.00719298	0.0108138	0.00035142
octacosanoic acid(28FA)	F28	0.0479289	0.00444341	0.0108572	0.00120398
triacontanoic acid(30FA)	F30	0.0338784	0.000925126	0.00937165	0.00353878
dotriacontanoic acid(32FA）	F32	0.0428538	0.00360826	0.0155927	0.00083189
triacontanoic acid（34FA）	F34	0.00867288	0.000838546	0.0242628	0.00264993
VE	C02483	0.0451249	0.00496279	0.0437445	0.00203174
W-naphthalene	C14786	0.290528	0.0271902	0.473439	0.154798
W-trans, trans-Farnesol	C01126	0.0181826	0.00430406	0.0226117	0.00642635
16FA_wax	16FA_wax	0.528709	0.0634752	0.636747	0.0536881
18FA_wax	18FA_wax	0.212804	0.0295157	0.164466	0.0134634
22FA_wax	22FA_wax	0.00340003	0.000501855	0.00358086	0.000514303
23FA_wax	23FA_wax	0.00507765	0.00100117	0.00116902	0.00074107
24FA_wax	24FA_wax	0.052971	0.00675688	0.00685345	0.00486683
25FA_wax	25FA_wax	0.0164042	0.00119152	0.00226331	8.12272e-05
26FA_wax	26FA_wax	0.134023	0.0347475	0.00491105	0.00155095
27FA_wax	27FA_wax	0.0121641	0.000567262	0.00126641	0.000245513
28FA_wax	28FA_wax	0.387231	0.0424119	0.0261545	0.00138177
30FA_wax	30FA_wax	0.0322056	0.0017949	0.0208328	0.00434404
32FA_wax	32FA_wax	0.0416851	0.00472827	0.0167517	0.000763651
16PA_wax	16PA_wax	0.0169524	0.00235931	0.0229767	0.00445783
18PA_wax	18PA_wax	0.0177703	0.00487006	0.0127425	0.000444381
22PA_wax	22PA_wax	0.0132863	0.000558252	0.0253317	0.00112899
23PA_wax	23PA_wax	0.00354174	0.000600756	0.000595533	1.33573e-05
24PA_wax	24PA_wax	0.0148777	0.00340034	0.00240147	0.000313473
25PA_wax	25PA_wax	0.0129893	0.00211015	0.00537545	0.00250227
26PA_wax	26PA_wax	0.0454542	0.0091174	0.00673476	0.000911341
27PA_wax	27PA_wax	0.0131745	0.00202494	0.00147196	9.06317e-05
28PA_wax	28PA_wax	0.0342061	0.00138394	0.0105428	0.000755345
29PA_wax	29PA_wax	0.00642903	0.000330208	0.00072075	0.000185071
32PA_wax	32PA_wax	0.0121999	0.000988028	0.00355715	0.000135876
21AK_wax	21AK_wax	0.0194595	0.00150953	0.0237236	0.0080093
22AK_wax	22AK_wax	0.0401187	0.00505755	0.038027	0.00281302
23AK_wax	23AK_wax	0.0365381	0.00575757	0.0202958	0.00217948
25AK_wax	25AK_wax	0.0904263	0.0142921	0.0433247	0.00334837
26AK_wax	26AK_wax	0.0545977	0.000951973	0.0477986	0.00302772
27AK_wax	27AK_wax	0.287047	0.0591129	0.0522293	0.00100549
28AK_wax	28AK_wax	0.0381406	0.00479643	0.0233076	0.00206341
29AK_wax	29AK_wax	0.620756	0.0781817	0.0737449	0.00864092
30AK_wax	30AK_wax	0.0410911	0.0036089	0.028559	0.00304132
31AK_wax	31AK_wax	0.51715	0.0483877	0.146359	0.0298234
32AK_wax	32AK_wax	0.016936	0.000455078	0.0350874	0.00671829
33AK_wax	33AK_wax	0.0156093	0.000376613	0.067848	0.0201511
22AL_wax	22AL_wax	0.0292845	0.00499241	0.00207636	0.00106412
24AL_wax	24AL_wax	1.02507	0.140972	0.00674765	0.000650056
25AL_wax	25AL_wax	0.0572198	0.00449098	0.00046373	4.58013e-05
26AL_wax	26AL_wax	2.45161	0.0949052	0.0129623	0.00117397
27AL_wax	27AL_wax	0.134842	0.00406231	0.00117443	0.000265054
28AL_wax	28AL_wax	2.86242	0.139898	0.0120217	0.00373019
29AL_wax	29AL_wax	0.0791473	0.0320575	0.00561994	0.00317802
30AL_wax	30AL_wax	1.24931	0.182835	0.00990826	0.00154204
31AL_wax	31AL_wax	0.047922	0.00975183	0.0283217	0.00215865
32AL_wax	32AL_wax	0.565788	0.137464	0.000590689	0.000421383
beta-amyrenone		0.150444	0.0273461	0.0755408	0.0191383
lupenone	C16990	0.18745	0.0630683	0.139989	0.00726819
deta-amyrin		0.049938	0.00524994	0.00954477	0.00218133
beta-amyrin	C08616	0.161953	0.0225655	0.0952715	0.0213733
alfa-amyrin	C08615	0.225984	0.0437011	0.174544	0.0464838
lupeol	C08628	0.533732	0.00634818	0.696693	0.0370878
friedelin	C08626	0.499378	0.0220682	0.370506	0.0804562
violaxanthin	C08614	20.5995	0.218039	22.6589	3.82277
luteoxanthin		1.51916	0.160164	1.46231	0.153667
9-cis-violaxanthin	C13433	36.9176	1.43806	46.2683	7.34998
neoxanthin	C08606	1.6271	0.699921	0.569456	0.105228
β-carotene	C02094	0.719286	0.0816816	0.457683	0.250057
abscisic acid	C06082	100.303	18.0568	117.837	3.58111
jasmonic acid	C08491	147.26	23.3186	289.425	48.7574
OPDA	C01226	61.2642	3.48689	89.4782	8.0072
(-)-JA-L-Ile	C18699	268.25	19.3767	404.5	22.9819
IAA	C00954	2.31	0.119304	2.8225	0.229056
salicylic acid	C00805	3.80667	0.465689	4.61333	0.703574
16-hydroxy-10-oxo-hexadecanoic acid		131.06	12.35	128.46	19.18
10，16-Dihydroxy-hexadecanoic acid	C08285	70.43	8.35	60.94	6.9
16-hydroxy hexadecanoic acid	C18218	9.19	1.45	8.01	1.17
ferulic acid	C01494	2.98	0.15	2.7	0.35
p-Hydroxy-cinnamic acid		2.07	0.3	1.81	0.03
18-hydroxy octadeca-9-octadecenoic acid		1.1	0.27	1.22	0.57
hexadecane-1,16-dioic acid	C19615	0.93	0.26	0.22	0.82
9，10-dihydroxyoctadecane-1.18-dioic acid	C19418	0.29	0.08	0.2	0.13
Glycerol-cutin	C00116	0.18	0.02	0.21	0.03
Octadecanoic acid-cutin	C01530	0.14	0.01	0.12	0.04
Analysis of the content of metabolites based on UV-VIS spectrophotometer
starch	C00369	41.8314	1.54562	53.6728	2.42056
protopectin	C00470	2.00563	0.093211	2.0525	0.0826892
Soluble Pectin	C00714	2.23812	0.0951684	2.315	0.0743584
cellulose	C00760	1.225	0.0660492	1.43167	0.0174404
hemicellulose		2.375	0.0106066	2.76833	0.062283
lignose	C05615	5.73981	0.383823	6.61667	0.532388
Analysis of the production of ethylene based on GC
ethylene production		27.7398	3.06091	10.1213	3.08635
