# Supplementary material for: Integrated transcriptomic and metabolomic analyses of a wax deficient citrus mutant exhibiting jasmonic acid-mediated defense against fungal pathogens
Source: Hortic Res. 2018 Aug 1;5:43. doi: 10.1038/s41438-018-0051-0 (PMC6068166; doi:10.1038/s41438-018-0051-0)
Supplement: Supplementary file 8 — Supplementary File 7 Characteristics of CitrusCyc2.0 [file 41438_2018_51_MOESM8_ESM.xls]

## Sheet: Sheet1
Supplementary File 7. Characteristics of the CitrusCyc2.0
Name	BetweennessCentrality	Degree
C00020	0.175373	70
C00026	0.07532	70
C00014	0.120564	68
C00025	0.109212	64
C00019	0.0649166	57
C00015	0.0735565	56
C00448	0.0907127	51
C00021	0.0417448	50
C00042	0.0425872	47
C00024	0.105392	47
C00030	0.0851139	41
C00028	0.0851139	41
C00029	0.0198947	39
C00027	0.0582985	39
C00022	0.056405	38
BIO_L	0.182051	36
C00031	0.023094	30
C00035	0.0295523	28
C00051	0.0417028	28
C01054	0.0224733	25
C00129	0.0279715	24
C00049	0.0299837	24
C00229	0.0367059	22
C00055	0.0194844	22
C00064	0.0158841	22
C00033	0.019767	21
C01352	0.0201331	20
C00016	0.0201331	20
C00353	0.0534503	18
C00267	0.0211095	18
C00341	0.0320918	17
C00101	0.0149777	17
C00119	0.0149004	17
C00105	0.00588998	17
C00068	0.0141464	17
C00037	0.0339914	17
C00139	0.0135721	16
C00138	0.0135721	16
C00089	0.0322835	15
C00075	0.0169403	15
C00063	0.0786831	15
C00044	0.0318631	15
C00103	0.0084993	14
C00097	0.0169926	14
C00596	0.0312986	13
C00299	0.00422389	13
C00058	0.032743	13
C00065	0.0196383	13
C00041	0.00686068	13
C01595	0.0126023	12
C00124	0.0130087	12
C00110	0.0103035	12
C05345	0.00481494	12
C00475	0.00405749	12
C00036	0.00511665	12
C00074	0.00749705	12
C00325	0.0007447	11
C00235	0.0396141	11
C00118	0.00641911	11
C00100	0.013135	11
C00144	0.00492822	11
C00083	0.00969449	11
C00208	0.00244804	11
C00073	0.0323422	11
C01209	0.00450649	10
C00121	0.00519912	10
C00095	0.00366843	10
C00043	0.00700209	10
C00122	0.0156473	10
C00091	0.00773374	10
C00130	0.00383514	10
C00072	0.00717153	10
C00369	0.00730319	10
C00223	0.00714824	9
C00154	0.00851781	9
C00090	0.0129577	9
C00040	0.0111807	9
C00048	0.0059194	9
C00718	0.00243319	9
C00155	0.0121738	9
C02646	0.0103612	9
C00590	0.0206515	9
C03161	0.00641129	8
C03024	0.00641129	8
C06098	0.0158019	8
C05432	0.0116124	8
C05435	0.0160329	8
C00751	0.014883	8
C00509	0.0058926	8
C00343	0.00344875	8
C00342	0.00344875	8
C00385	0.00189646	8
C00156	0.0324953	8
C00137	0.00524709	8
C00143	0.00520098	8
C00111	0.00443968	8
C00093	0.00633043	8
C00288	0.00641195	8
C00286	0.00575424	8
C08579	0.00230063	7
C11901	0.0187584	7
C11811	0.00772611	7
C09244	0.00716047	7
R04859	0.00513142	7
C05631	0.00264496	7
C00371	0.0111588	7
R02026	0.00362139	7
C01197	0.00438555	7
C00323	0.00566406	7
C00180	0.0115613	7
C00141	0.00542589	7
C00262	0.0017769	7
C00655	0.00298158	7
C00620	0.00141657	7
C00117	0.00565452	7
C00114	0.00486938	7
C00106	0.00226976	7
C00668	0.00245096	7
C00096	0.0018704	7
C00112	0.00559693	7
C00149	0.00324702	7
C00212	0.00568899	7
C00197	0.00254633	7
C01083	0.00072632	7
C02325	0.0122077	7
C00152	0.00323658	7
C00148	0.00853078	7
C00079	0.00438471	7
F32_CoA	0.607143	6
C06427	0.0090279	6
R07768	0.0109375	6
R07767	0.00701443	6
C06082	0.0071816	6
C08614	0.00326577	6
C11902	0.00940351	6
C05752	0.00505513	6
C02094	0.0135298	6
C02923	0.00945362	6
C01455	0.00617293	6
C00512	0.00509377	6
C00493	0.00196214	6
C00482	0.0038712	6
C01494	0.00194446	6
C02666	0.00089257	6
C01617	0.0008258	6
C00363	0.00126835	6
C06089	0.00951302	6
C00521	0.0133622	6
C00406	0.00370718	6
C00527	0.015884	6
C00361	0.00104906	6
C05764	0.00977453	6
C00365	0.00148658	6
C01164	0.00751912	6
C00187	0.00551576	6
C00641	0.00536197	6
C00416	0.00275227	6
C00157	0.0111584	6
C00206	0.00121792	6
C03862	0.000715	6
C00109	0.00275391	6
C00251	0.0017943	6
C00234	0.00058537	6
C00415	0.0015038	6
C00302	0.00228004	6
C00811	0.00203436	6
C00423	0.00353648	6
C00979	0.00279466	6
C00084	0.00214912	6
C00147	0.0285887	6
C05422	0.00395113	6
C05125	0.0005013	6
C00059	0.00269728	6
C02336	0.00548709	6
C00760	0.00589481	6
C00459	0.00350869	6
C00249	0.0189262	6
C00131	0.00343817	6
C00082	0.00316464	6
C00047	0.00294595	6
F34	0.178571	5
R08244	0.00593484	5
C08591	0.00476452	5
C15800	0.00277443	5
C15797	0.00197397	5
R06895	0.00833324	5
C11398	0.00714136	5
C11412	0.0107861	5
C11864	0.00231641	5
C11863	0.00157086	5
R05708	0.0360174	5
R05493	0.00274081	5
R05419	0.00274081	5
C01327	0.0102789	5
R04803	0.00924563	5
C05431	0.00205822	5
R04558	0.00321285	5
R04125	0.0046462	5
R04094	0.00438266	5
C03677	0.00579188	5
C15972	0.00038138	5
C01126	0.00179011	5
C02035	0.00209238	5
C02843	0.00492543	5
C00974	0.00055604	5
C05610	0.00040925	5
C00389	0.0052071	5
R02021	0.00176951	5
C01346	0.00084644	5
C00672	0.00231328	5
C00248	0.00093981	5
C00705	0.00057068	5
C06561	0.0071991	5
C01172	0.00126632	5
C00364	0.00154069	5
C00346	0.0037957	5
C00189	0.00172744	5
R01306	0.0286419	5
C00230	0.00507279	5
C00146	0.00709999	5
R01231	0.00793771	5
C00242	0.00158279	5
C00445	0.00145881	5
C00877	0.00852759	5
R01135	0.00956042	5
C00294	0.00059213	5
C00492	0.00059264	5
C00199	0.00367356	5
C02291	0.00046598	5
R00986	0.00658956	5
C00116	0.00190053	5
C00104	0.0005538	5
C00081	0.0005538	5
C00232	0.00036693	5
C03912	0.00028213	5
C00132	0.00859053	5
R00578	0.00594511	5
C00077	0.00083589	5
C00094	0.0017599	5
C00053	0.00104688	5
C00158	0.00128401	5
C00311	0.00069835	5
C00170	0.001403	5
C00169	0.00087105	5
C00012	0.00466203	5
C00221	0.00223175	5
C00185	0.00047302	5
R00021	0.0108533	5
C00283	0.00094511	5
C00135	0.00257228	5
C00062	0.00145951	5
C00458	0.00243003	5
C00407	0.0022409	5
C00188	0.00281114	5
C00181	0.00401808	5
C00078	0.00294321	5
R10859	0.0009979	4
C12270	2.06e-06	4
R10252	0.00109182	4
R10251	0.00109182	4
R10250	0.00108415	4
R10178	0.00075691	4
R09850	0.0704286	4
R09849	0.00162122	4
R09746	0.00564408	4
R09692	0.00448571	4
R09671	0.00311621	4
R09658	0.00210799	4
R09656	0.00032238	4
R09654	0.00103136	4
R09653	0.00281949	4
R09604	0.00101628	4
R09562	0.00439897	4
R09463	0.00176628	4
R09462	0.00337138	4
R09252	0.00121335	4
C18238	0.666667	4
C18218	0.00285715	4
R08987	0.00220277	4
R08841	0.002869	4
R08840	0.00246006	4
R08785	0.00604673	4
R08689	0.00826473	4
R08364	0.547619	4
R08363	0.547619	4
R08359	0.00081971	4
C16529	0.787879	4
R08173	0.00247195	4
R08161	0.00930427	4
R08092	0.00136554	4
R08089	0.00900685	4
R08082	0.00126315	4
R08081	0.001485	4
R08076	0.00144273	4
R08075	0.00346904	4
R08068	0.0110681	4
C16431	0.00084804	4
R08066	0.00046956	4
C16430	0.00136762	4
R08055	0.00504653	4
R08054	0.00103335	4
R08053	0.00094689	4
C16426	0.00072623	4
R08022	0.00085318	4
R08021	0.00072061	4
R08013	0.00294608	4
R08007	0.00331179	4
R08006	0.00363633	4
C01378	0.00157	4
R07997	0.00371413	4
C09751	0.00157257	4
R07996	0.00432263	4
R07993	0.00171349	4
C09827	0.00141003	4
C15525	0.0016734	4
R07950	0.00143844	4
R07934	0.00143826	4
R07933	0.00099524	4
R07911	0.00065669	4
R07896	0.00136744	4
R07892	0.00136267	4
R07888	0.00174814	4
R07874	0.0006567	4
C16321	0.00403667	4
R07861	0.00671008	4
R07769	0.00151255	4
R07766	0.00157585	4
R07762	0.00306546	4
R07679N	0.00059633	4
R07654	0.00749084	4
R07653	0.00420475	4
C11389	0.00162266	4
R07613	0.00291112	4
R07604	0.00081424	4
R07602	0.0008136	4
R07600	0.00078035	4
R07575	0.00450278	4
R07574	0.0148686	4
C15968	0.00390367	4
C15967	0.00034119	4
C15966	0.00108399	4
C15965	0.00108399	4
R07537	0.00321874	4
R07535	0.00253436	4
R07533	0.00167947	4
R07529	0.00108101	4
R07527	0.00922757	4
R07526	0.00064355	4
R07525	0.00145533	4
R07524	0.00226195	4
R07521	0.00605451	4
R07520	0.0107587	4
C19795	0.00923872	4
R07518	0.00572616	4
R07504	0.0016594	4
C15777	0.00493326	4
R07481	0.00574981	4
R07470	0.0104175	4
R07467	0.00997226	4
R07460	0.00093973	4
C15801	0.00306795	4
C15793	0.00683811	4
C15794	0.00420501	4
C15796	0.00127292	4
C15791	0.00522581	4
R07431	0.00570659	4
R07409	0.00387405	4
R07396	0.00756923	4
R07384	0.00107214	4
R07377	0.00724663	4
R07376	0.00239673	4
R07260	0.00151794	4
R07240	0.00108415	4
R07179	0.00304567	4
R07178	0.00382684	4
R07116	0.00112223	4
R07113	0.00112223	4
R07100	0.00357221	4
R07094	0.00334764	4
R07093	0.00357221	4
R07092	0.00334764	4
R07063	0.005174	4
R07035	0.00104744	4
R07034	0.00104744	4
C05433	0.00334358	4
C08586	0.0014175	4
C13453	0.00283462	4
R06904	0.00298627	4
R06869	0.00123531	4
R06868	0.00040314	4
R06867	0.00118517	4
R06860	0.00347518	4
R06859	0.00587414	4
R06820	0.00082583	4
R06740	0.00350307	4
R06611	0.00296403	4
R06578	0.00142143	4
R06577	0.00776009	4
R06576	0.00087059	4
R06575	0.0107767	4
R06574	0.00102988	4
C12205	0.00129407	4
C12204	0.00027232	4
C12203	0.00131151	4
C09762	0.00175765	4
R06551	0.00112777	4
R06540	0.00106121	4
R06539	0.00103092	4
R06536	0.00187564	4
R06535	0.00203491	4
R06534	0.00183949	4
R06519	0.00321022	4
C09893	0.00537873	4
R06403	0.0006733	4
R06402	0.0004485	4
R06401	0.00333337	4
C11405	0.00412734	4
C11415	0.00358865	4
C11401	0.00358865	4
R06373	0.0119041	4
R06372	0.0139242	4
R06370	0.00188208	4
R06364	0.00144008	4
R06338	0.00286725	4
R06337	0.00249558	4
R06336	0.00252744	4
R06335	0.0019303	4
C11861	0.00052434	4
R06323	0.00144702	4
C11860	0.00119586	4
R06322	0.00850561	4
R06306	0.0131366	4
C11857	0.00711038	4
C06093	0.0043469	4
R06264	0.00087513	4
R06263	0.00058708	4
R06262	0.00057677	4
R06261	0.00071413	4
R06259	0.00068399	4
R06258	0.00035761	4
R06170	0.0010145	4
R06156	0.0010145	4
R06128	0.00101182	4
C06099	0.00235625	4
R06086	0.00078993	4
R06085N	0.00078993	4
R06041	0.0010145	4
R06035	0.0010145	4
R06031	0.0010145	4
R06027	0.0010145	4
R06024	0.0010145	4
R05983	0.00347725	4
R05976	0.00080534	4
R05973	0.00077408	4
R05972N	0.00073533	4
R05970N	0.00153572	4
R05969	0.00242637	4
R05968	0.0010145	4
C01132	0.00369397	4
R05922	0.00092114	4
R05919	0.00092114	4
R05916	0.00397644	4
R05885	0.00476746	4
R05883	0.0009979	4
R05882	0.00177835	4
R05881	0.00131281	4
R05857	0.0038026	4
R05834	0.00149115	4
R05776	0.00930579	4
R05759	0.00239878	4
R05745	0.00242928	4
R05740	0.00493201	4
R05723	0.00114202	4
R05662	0.00146395	4
R05657	0.00089802	4
C11453	0.00198651	4
R05625	0.00394678	4
R05588	0.00255589	4
R05584	0.00107891	4
R05583	0.00235594	4
R05579	0.00739022	4
R05578	0.00497946	4
R05577	0.00186981	4
C02222	0.00671959	4
C08592	0.0024037	4
R05316	0.00217728	4
C06730	0.0089521	4
C06729	0.00403415	4
R05201	0.8	4
R05097	0.00226403	4
C06090	0.00327955	4
R05085	0.00270927	4
R05074	0.00075171	4
R05052	0.00181201	4
R05039	0.00088708	4
R05037	0.00337799	4
R05036	0.00269136	4
R05035	0.00371848	4
R05032	0.00146395	4
R05027	0.00146395	4
R04993	0.00248819	4
R04990	0.00089941	4
R04983	0.00179667	4
R04968	0.00203413	4
C05761	0.00111399	4
R04963	0.00363062	4
C05755	0.00340751	4
R04960	0.00258155	4
R04957	0.0032766	4
R04952	0.00334498	4
R04946	0.00111843	4
R04945	0.0007931	4
C05699	0.00133597	4
R04941	0.00443323	4
R04939	0.00227808	4
R04935	0.0011157	4
R04920	0.00073895	4
R04858	0.00089941	4
R04801	0.00168649	4
R04800	0.00581348	4
R04786	0.00714654	4
R04773	0.00263237	4
R04772	0.00157218	4
R04764	0.00089941	4
R04726	0.00179476	4
R04711	0.00089941	4
R04673	0.00158364	4
R04672	0.002727	4
R04667	0.00466402	4
R04658	0.00075171	4
R04592	0.00089797	4
R04567	0.0067318	4
R04560	0.00063504	4
R04547	0.00082871	4
C05754	0.00207354	4
R04496	0.00295763	4
R04475	0.00188403	4
R04463	0.00262343	4
R04432	0.00179117	4
C05437	0.00420801	4
R04427	0.00750752	4
R04405	0.00102962	4
C04677	0.00078885	4
R04377	0.0009137	4
R04355	0.00037161	4
R04326	0.00129068	4
R04325	0.00024339	4
R04300	0.0035928	4
R04276	0.00267529	4
R04237	0.006175	4
C03972	0.00087451	4
R04173	0.0028446	4
R04111	0.00011322	4
C03069	0.00171891	4
R04095	0.00259622	4
C04713	0.00618151	4
R04027	0.00269554	4
C05223	0.00169498	4
R04013	0.00255359	4
R04005	0.00315861	4
R03943	0.00089941	4
R03940	0.00080531	4
R03824	0.0210776	4
R03814	0.00116882	4
R03809	0.00275657	4
R03806	0.00122558	4
C04083	0.0110096	4
R03726	0.00665197	4
R03724	0.00379355	4
R03710	0.00146583	4
C01761	0.00127987	4
R03678	0.00089797	4
R03665	0.00120167	4
R03664	0.00147721	4
R03663	0.00136431	4
R03662	0.00275837	4
R03661	0.0023919	4
R03660	0.00147374	4
R03659N	0.0045384	4
R03658N	0.0014809	4
R03657N	0.00121618	4
R03656	0.00124986	4
R03655	0.00319325	4
R03654	0.00307994	4
R03652N	0.0012241	4
R03651N	0.00403327	4
R03650	0.00259681	4
R03648	0.00091053	4
R03647	0.00155447	4
R03646	0.00262992	4
R03640	0.00178516	4
C02906	0.0004161	4
C05906	0.00106481	4
C01582	0.00335927	4
R03605	0.00319757	4
C05688	0.00040095	4
R03601	0.00077181	4
R03600	0.00078443	4
R03594	0.00096132	4
R03590	0.00231597	4
C01500	0.00491317	4
C01512	0.00473606	4
R03554	0.00754775	4
R03526	0.00046972	4
R03522	0.00091816	4
R03418	0.00016279	4
R03370	0.00624623	4
R03366	0.00274638	4
R03323	0.00290204	4
R03316N	0.00061887	4
C01189	0.00061635	4
R03270	0.00105157	4
R03260	0.0022699	4
R03243	0.00309105	4
R03231	0.00165854	4
R03217	0.00190356	4
R03194	0.00111139	4
R03172	0.00200986	4
R03139	0.00280043	4
R03133	0.00424605	4
R03132	0.00063383	4
C05903	0.0046443	4
R03126	0.00349288	4
C03648	0.001053	4
R03075	0.00219019	4
R03050	0.00189745	4
R03038	0.00142775	4
R03009	0.00174688	4
R03008	0.00182686	4
R02918	0.00127981	4
R02897	0.00350549	4
R02873	0.0276211	4
R02869	0.00059498	4
C00712	0.00750945	4
R02780	0.00013246	4
R02737	0.00261614	4
R02722	0.0041557	4
R02692	0.00367884	4
R02691	0.00803528	4
R02661	0.0029494	4
R02619	0.00205746	4
R02613	0.00269554	4
R02594	0.00452277	4
C00579	0.00075226	4
R02550	0.00493401	4
R02529	0.0042604	4
C00544	0.00332622	4
R02488	0.0135012	4
R02487	0.00947661	4
R02473	0.00134354	4
R02451	0.00449703	4
R02445	0.00389684	4
R02444	0.00258903	4
R02435	0.00080759	4
R02433	0.0025358	4
R02411	0.00466442	4
R02408	0.00263463	4
R02382	0.00305858	4
R02380	0.00273432	4
R02379	0.00313576	4
R02372	0.00075533	4
R02371	0.00102151	4
R02332	0.00047091	4
R02327	0.00063196	4
R02320	0.00122575	4
R02283	0.00231284	4
R02282	0.00103928	4
C00540	0.0015198	4
C00412	0.00239292	4
R02222	0.00136641	4
R02199	0.00335066	4
R02198	0.00267744	4
C00843	0.00269239	4
R02175	0.00179667	4
R02173	0.00372792	4
R02160	0.00379134	4
R02158	0.00320693	4
R02157	0.00393118	4
R02150	0.00387127	4
R02119	0.0027274	4
R02118	0.00346904	4
R02101	0.00184537	4
C00460	0.00029199	4
C00526	0.0006596	4
R02097	0.0009385	4
R02096	0.00137229	4
R02091	0.00137439	4
C00418	0.00211367	4
C05427	0.00700296	4
R02057	0.00119439	4
C00350	0.00046729	4
C00570	0.00076965	4
R02037	0.00242554	4
R02024	0.00247664	4
R02019	0.00178776	4
R02018	0.00327345	4
C00470	0.00358865	4
R01954	0.00206032	4
R01942	0.00425414	4
C10945	0.00040512	4
R01920	0.00079785	4
R01880	0.00067698	4
R01858	0.0021741	4
C00362	0.00085677	4
R01830	0.00108851	4
R01827	0.0007913	4
C00279	0.00100005	4
C01194	0.00385537	4
R01802	0.0031732	4
R01801	0.00370117	4
C00441	0.00090136	4
C00263	0.00041804	4
C01185	0.00135023	4
R01716	0.00096648	4
R01687	0.0009768	4
C00239	0.0007233	4
R01660	0.00273621	4
R01648	0.00163111	4
R01641	0.00154214	4
C05608	0.00053281	4
R01549	0.00067127	4
R01548	0.00134166	4
C00231	0.00076679	4
C00587	0.00203066	4
R01383	0.00393279	4
C00356	0.00327742	4
R01346	0.00107332	4
C00159	0.00059791	4
R01321	0.00502684	4
R01303	0.0106246	4
R01288	0.00245587	4
R01287	0.001036	4
R01286	0.00828567	4
R01262	0.0006271	4
R01252	0.00432111	4
R01230	0.00782069	4
R01226	0.00175401	4
R01222	0.0033254	4
R01221	0.0062969	4
R01214	0.00452098	4
R01197	0.00573358	4
R01159	0.00175505	4
R01151	0.00362838	4
R01138	0.00209665	4
C00233	0.00289697	4
R01090	0.00458047	4
C00087	0.00334439	4
R01072	0.00493656	4
C05378	0.00027091	4
C00236	0.0004246	4
C00577	0.00047265	4
R01009	0.0039214	4
R01005	0.00707513	4
R01001	0.00187419	4
C01118	0.00075011	4
R00999	0.00708784	4
C00108	0.00594238	4
R00985	0.00457293	4
R00970	0.00062296	4
R00968	0.00363596	4
R00967	0.00330758	4
R00962	0.00090458	4
C00498	0.00146904	4
R00946	0.00401736	4
R00945	0.00381662	4
C00504	8.546e-05	4
R00924	0.00398938	4
C00894	0.00115483	4
R00897	0.00213273	4
R00896	0.00302821	4
R00859	0.00088869	4
R00848	0.00604272	4
C00689	0.00078203	4
C00805	0.00129929	4
R00811	0.00149141	4
R00807	0.0103422	4
R00806	0.00614417	4
C00088	0.00513077	4
R00790	0.0104419	4
R00782	0.00381717	4
R00768	0.00288575	4
R00766	0.00100922	4
C01179	0.00434264	4
R00734	0.00592535	4
R00694	0.00353502	4
R00667	0.00219925	4
R00650	0.013163	4
R00640	0.00116699	4
R00610	0.0162754	4
R00588	0.00268994	4
R00576	0.0012004	4
R00575	0.00391095	4
R00573	0.0110743	4
R00517	0.00658681	4
R00516	0.00703012	4
C00224	0.00032238	4
C00099	0.00045922	4
C01042	0.00032998	4
R00483	0.00722419	4
R00430	0.0101028	4
R00408	0.0162328	4
R00400	0.00133687	4
R00372	0.0041968	4
R00369	0.00269779	4
R00359	0.00340243	4
R00357	0.00666594	4
R00355	0.00436914	4
C00167	0.00044118	4
C00334	0.00034737	4
R00258	0.00630507	4
R00257	0.00447309	4
C01165	0.00057003	4
C00332	0.00091452	4
C01137	0.00044394	4
C00086	0.00217376	4
C01041	3.5e-07	4
C01637	7.639e-05	4
C00183	0.00179314	4
C00123	0.00183568	4
RN06	0.0001796	3
R10825	0.00313946	3
R10707	0.00505403	3
R10701	0.00109095	3
R10700	0.00486405	3
R10693	0.00033043	3
R10688	0.00033043	3
R10687	0.00025795	3
R10678	0.00025795	3
R10677	0.00127359	3
R10562	0.00089797	3
R10558	0.00089797	3
R10557	0.00224356	3
R10289	0.00074229	3
R10254	0.0048605	3
R10253	0.00835378	3
C20465	0.00058821	3
R10249	0.00074229	3
R10248	0.00073248	3
C20345	0.00158333	3
C20225	0.00057871	3
R09931	0.00073248	3
C04433	0.00090517	3
R09883	0.7	3
R09846	0.00166912	3
R09845	0.00257124	3
R09844	0.00229116	3
R09782	0.00174109	3
R09731	0.00058522	3
R09730	0.00351115	3
R09723	0.00140089	3
R09633	0.00581161	3
R09631	0.00284302	3
R09487	0.00089797	3
R09466	0.00102075	3
C19620	0.00096458	3
C19418	0.00185457	3
C19616	0.0019851	3
C19081	0.00218119	3
R09251	0.00339971	3
R09250	0.00113644	3
R09249	0.00130729	3
R09248	0.0024767	3
R09247	0.00130729	3
R09246	0.00574652	3
R09245	0.00224787	3
R09244	0.00058522	3
R09106	0.00107623	3
R08983	0.00174672	3
R08946	0.00098122	3
C18016	0.00134655	3
C16826	9.81e-06	3
R08528	0.00103465	3
R08280	0.00179523	3
R08245	0.0004752	3
R08238	0.00089797	3
C04646	0.00093647	3
R08237	0.00127627	3
R08235	0.00093541	3
R08231	0.00089797	3
R08228	0.00179523	3
R08221	0.00089797	3
R08172	0.00066606	3
R08171	0.00194572	3
R08165	0.00059647	3
R08163	0.00534661	3
R08162	0.00151838	3
R08159	0.0011204	3
R08158	0.00211926	3
R08157	0.00115292	3
R08121	0.0006734	3
R08120	0.0006734	3
C16473	0.727273	3
R08095	0.00258624	3
R08091	0.00125562	3
R08090	0.00093176	3
R08088	0.0114478	3
C16462	0.00448379	3
C11384	0.00134655	3
C09848	0.00134655	3
R08080	0.00167772	3
R08074	0.00125702	3
R08073	0.00143116	3
R08072	0.00165946	3
C16447	0.00072012	3
C16427	0.00033064	3
C16429	0.00033469	3
C16424	0.00051569	3
C16408	0.00155257	3
R08003	0.00642939	3
C09614	0.00111253	3
C09826	0.00089819	3
C16405	0.00059059	3
R07989	0.00160328	3
R07988	0.0019271	3
R07987	0.00077972	3
R07981	0.00089797	3
R07979	0.00089797	3
R07978	0.00089797	3
R07977	0.00089797	3
R07953	0.00170128	3
R07942	0.00089797	3
R07937	0.00259792	3
R07899	0.00241128	3
R07895	0.00186838	3
R07891	0.00185121	3
R07887	0.00339869	3
R07870	0.00156364	3
R07868	0.00089797	3
C04785	0.0014348	3
R07860	0.00257604	3
R07859	0.00233992	3
R07855	0.00089797	3
C16277	0.00269199	3
C16269	0.00313946	3
R07816	0.416667	3
R07810	0.00484847	3
R07809	0.00045043	3
R07807	0.00618483	3
C16253	0.00147923	3
R07781	0.00403486	3
C16248	0.00224376	3
R07779	0.00089797	3
R07758	0.00266445	3
R07706	0.00072328	3
R07700	0.0119778	3
R07687	0.678571	3
R07678	0.00241356	3
C16145	0.00564245	3
R07603	0.00038341	3
R07601	0.00043882	3
R07599	0.00078951	3
C15983	0.00143252	3
C08580	0.00136155	3
C15900	0.00240554	3
C15892	0.00098467	3
C15859	0.00269199	3
R07500	0.00195898	3
C15787	0.00842485	3
C15799	0.00154885	3
C15798	0.00179471	3
C15795	0.00038606	3
C15792	0.00204029	3
R07433	0.00128172	3
R07432	0.00083982	3
C15786	0.00491791	3
C15785	0.00245309	3
C01789	0.00067858	3
R07385	0.00053284	3
R07281	0.00556844	3
R07091	0.00089797	3
R07084	0.00089797	3
R07083	0.00089797	3
R07070	0.00089797	3
R07069	0.00089797	3
R07064	0.00536752	3
C14831	0.00179533	3
R07026	0.0006734	3
R07025	0.0006734	3
R07024	0.0006734	3
R07023	0.0006734	3
R07004	0.0006734	3
R07003	0.0006734	3
R07002	0.00089797	3
R06957	0.00828871	3
C13455	0.00398287	3
R06953	0.00071505	3
R06952	0.00114381	3
C13433	0.00038075	3
C13431	0.00026362	3
R06944	0.00582293	3
R06940	0.00089797	3
R06913	0.00899566	3
R06908	0.0018237	3
R06903	0.00333104	3
C05198	6.293e-05	3
R06872	0.00121004	3
R06858	0.00475241	3
R06789	0.00616914	3
C12623	0.00012295	3
R06583	0.00254508	3
C10434	0.00032501	3
C12206	0.00045102	3
C08650	0.00060857	3
R06518	0.00130136	3
R06516	0.0006734	3
R06515	0.00522612	3
R06447	0.00049516	3
R06414	0.00207405	3
C11947	0.00020924	3
R06410	0.00254892	3
R06409	0.00302005	3
C09880	0.002665	3
C11419	0.00189043	3
R06368	0.00345726	3
C11929	0.00087587	3
C11924	0.00190281	3
C11867	0.00089872	3
C11862	0.00085884	3
C11859	0.00033916	3
C11858	0.00078571	3
R06311	0.00190271	3
C11899	0.00113888	3
R06310	0.00152617	3
R06307	0.00909751	3
C11895	0.00786645	3
C11875	0.002603	3
R06284	0.00269133	3
G10618	1.3e-06	3
C11383	0.00234978	3
R06010	0.00142304	3
R06004	0.00063234	3
R05984	0.00066736	3
R05982	0.00066736	3
R05979	0.00159863	3
G10614	1.127e-05	3
R05963	0.00224356	3
R05961	0.00089797	3
R05880	0.00148938	3
R05876	0.00541096	3
R05870	0.00552108	3
C11677	0.00044922	3
R05865	0.0124483	3
R05858	0.00452027	3
C11691	0.00317514	3
C11680	0.00269199	3
R05841	0.00089797	3
C11633	0.00465016	3
R05825	0.00563976	3
C07271	0.00060044	3
C11522	0.00410374	3
R05775	0.00057821	3
C08491	0.00152161	3
R05731	0.00181301	3
C02029	0.00069393	3
R05648	0.00693321	3
R05640	0.00801712	3
C05108	0.00176637	3
R05637	0.00180716	3
R05636	0.0037163	3
R05633	0.00144562	3
C01371	0.00312454	3
R05618	0.00044919	3
R05617	0.00147813	3
C01230	0.00408737	3
R05616	0.0047225	3
R05598	0.00273169	3
R05591	0.00620156	3
R05587	0.00176519	3
R05586	0.00920771	3
R05556	0.00137658	3
C11356	9.111e-05	3
R05555	0.00129392	3
R05553	0.00064035	3
R05549	0.00012759	3
R05506	0.00232671	3
R05494	0.464286	3
R05453	0.00078307	3
R05452	0.00117417	3
C08061	0.00134655	3
R05408	0.00983792	3
C06649	0.65	3
C11354	0.0014762	3
R05366	0.00164328	3
R05365	0.00581934	3
R05364	0.00716186	3
R05362	0.00358734	3
R05361	0.00292077	3
R05360	0.00299229	3
R05359	0.00403486	3
R05355	0.00760777	3
R05298	0.00218105	3
C06760	0.0108842	3
C01454	0.00269123	3
R05265	0.00269169	3
C06585	0.00134655	3
C06589	0.00134655	3
R05196N	0.00059482	3
R05196	0.00053182	3
R05191	0.00306647	3
R05190	0.00646407	3
R05188	0.00181173	3
R05142	0.00044887	3
R05141	0.00067337	3
C06215	0.0013467	3
R05140	0.00351149	3
R05138	0.0141734	3
R05136	0.00403324	3
C06102	0.0040341	3
C06094	0.0013397	3
C06070	0.00063532	3
R05046	0.00210939	3
C05909	0.00107653	3
C05908	0.00206762	3
C05905	0.00204525	3
R05033	0.00117456	3
R05030	0.00117456	3
R05028	0.00117456	3
R04998	0.00180487	3
C05749	0.00164429	3
C05748	0.0002999	3
R04951	0.00061493	3
C00293	0.00291831	3
R04949	0.00247399	3
R04944	0.00047302	3
R04936	0.00270691	3
C05911	0.0001876	3
R04869	0.00089797	3
R04811	0.00089797	3
C05434	0.00090086	3
R04798	0.00029763	3
C05414	0.00061415	3
C05413	0.00632475	3
R04783	0.00089797	3
R04777	0.00089797	3
C05335	0.00217855	3
R04754N	0.00163938	3
R04751N	0.00163621	3
C05271	0.0007286	3
C05270	0.00069133	3
R04747	0.00195192	3
C05275	0.00073177	3
C05274	0.00069133	3
R04742	0.00195192	3
C05758	0.00035023	3
C05439	0.00204933	3
R04666	0.00269169	3
R04591	0.0017303	3
C05760	3.11e-05	3
C04688	0.00100243	3
R04559	0.00033512	3
R04546	0.00063198	3
C05763	0.00065598	3
C05751	0.00061605	3
C04748	0.00068478	3
C04506	0.00247193	3
R04470	0.003519	3
R04457	0.00313906	3
C04570	0.0005229	3
C04253	0.0005229	3
C05745	0.00139646	3
C04246	8.234e-05	3
C04186	0.544872	3
R04378	0.00066791	3
C04044	0.00313946	3
R04365	0.00015579	3
R04361	0.00179904	3
C05744	0.00133772	3
C04376	0.00047978	3
R04313	1	3
R04292	0.00086885	3
C05904	0.00203144	3
R04247	0.00089221	3
R04242	0.00051457	3
R04225	0.00062856	3
C05421	0.00380819	3
C03838	0.00012247	3
R04144	0.00057332	3
R04138	0.00075276	3
C03067	0.00049304	3
C03012	0.00179703	3
R04109	0.00085989	3
R04097	0.00025512	3
C02939	0.00148603	3
R04038	0.0391896	3
R04019	0.00089797	3
R04014	0.0013784	3
R04006	0.00209202	3
R03991	0.00190104	3
R03990N	0.00163901	3
C05273	0.00073177	3
C02593	0.00069096	3
R03971	0.00046798	3
R03970	0.00117244	3
R03928	0.00058438	3
R03921	0.00054054	3
R03916	0.00120851	3
R03877	0.00128425	3
R03867	0.00089797	3
R03858	0.00195192	3
R03857N	0.00163938	3
C03221	0.00073177	3
C01832	0.00069133	3
C02139	0.0013465	3
R03820	0.00309585	3
C06095	0.00022427	3
C02034	0.00029936	3
R03802	0.00044875	3
R03801	0.00043299	3
R03778	0.00195192	3
R03777N	0.00163938	3
C05276	0.00073177	3
C01944	0.00069133	3
C06103	0.00269123	3
R03738	0.00087461	3
C05107	0.004648	3
R03719	0.00089797	3
R03703	0.00050691	3
R03677	0.00120899	3
R03635	0.00062878	3
R03634	0.00010965	3
R03616	0.00079216	3
C01561	0.00269199	3
R03604	0.00228319	3
C01514	0.00042627	3
C01499	0.00212361	3
C01852	0.00074446	3
C01433	0.00204709	3
R03546	0.00072691	3
R03542	0.00089797	3
R03540	0.00089797	3
R03527	0.00055043	3
R03504	0.00242732	3
R03503	0.00424216	3
C01920	0.00330334	3
R03494	0.00286808	3
C03373	0.00090846	3
R03460	0.00100202	3
R03459	0.00220475	3
R03425	0.00076058	3
C01613	3.946e-05	3
C04088	0.00314804	3
R03355	1	3
C04121	0.00024499	3
R03351	0.00137325	3
R03348	0.00141896	3
R03311	0.00610666	3
C04642	0.467949	3
R03284	0.00179523	3
C03461	0.00103453	3
R03254	0.00096651	3
R03230	0.00594005	3
R03223	0.00269209	3
C01079	0.00344739	3
R03210	0.00128465	3
C01063	0.00176326	3
R03209	0.00189092	3
C01724	0.00560751	3
C03263	0.00054807	3
R03174	0.00019976	3
C01051	0.00035772	3
R03140	0.00049468	3
R03118	0.00043528	3
C01767	0.00401513	3
R03093	0.00208306	3
R03087	0.00089797	3
R03067	7.028e-05	3
C04807	0.00050355	3
C00568	0.00017234	3
R03066	7.028e-05	3
C00859	0.00022521	3
C03586	0.00106697	3
R02926	0.00054703	3
R02912	0.00089797	3
R02890	0.00141587	3
R02889	0.00171095	3
R02814	0.00899195	3
R02811	0.00061489	3
R02805	0.00067345	3
C00842	0.8	3
C02501	0.00036628	3
R02748	0.00042561	3
C00666	0.00048631	3
R02734	0.00023494	3
R02727	0.00052181	3
R02671	0.00224356	3
R02670	0.00358734	3
C05996	0.00090162	3
R02662	0.00024481	3
C00630	0.00124805	3
R02606	0.00827399	3
R02604	0.00668577	3
R02603	0.0143731	3
C03453	0.0003383	3
R02595	0.00293966	3
R02571	0.00155133	3
R02570N	0.00074809	3
R02568	0.00117167	3
C00576	0.00134655	3
R02557	0.00208237	3
R02556	0.00160695	3
R02530	0.00158316	3
R02485	0.00183347	3
R02484	0.00059722	3
R02464	0.0006734	3
C06322	0.00281738	3
C01477	0.0012071	3
R02422	0.00177676	3
R02416	0.00127385	3
C02637	0.00030477	3
R02410	0.00023557	3
R02381	0.00070476	3
C01175	0.00061546	3
C05619	0.00080258	3
R02362	0.00470607	3
R02351	0.00089797	3
C03506	0.00100761	3
R02340	0.00050413	3
R02313	0.00066317	3
R02297	0.00018252	3
R02296	0.00050158	3
C03340	0.00020594	3
R02292	0.0019327	3
R02255	0.00355907	3
C01107	0.0003639	3
R02241	0.00168435	3
C00921	0.00036421	3
R02237	0.00236367	3
R02221	0.00286369	3
C00411	0.00091004	3
C00671	0.00165751	3
R02194	0.00436457	3
R02147	0.000119	3
C01762	6.005e-05	3
R02143	0.00056641	3
R02142	0.00052208	3
R02120	0.00076814	3
R02112	0.00204885	3
R02111	0.00050582	3
R02109	0.00042558	3
R02107	0.00066321	3
R02106	0.00253645	3
C00366	7.94e-05	3
C00559	0.00087118	3
C03427	0.00038881	3
R02061	0.02634	3
C00357	0.00048022	3
R02058	0.0015726	3
C02737	0.00031014	3
R02051	0.00014953	3
R02042	0.00047956	3
R02038	0.00336007	3
C00320	0.00010788	3
R02017	0.00017982	3
R02003	0.012064	3
R01999	0.00141209	3
R01978	0.00247932	3
C01144	0.000231	3
R01969	0.00072253	3
C00330	0.00024733	3
R01945	0.00098689	3
R01943	0.00672141	3
R01940	0.00044526	3
C00315	0.00044898	3
R01890	0.00141642	3
R01887	0.00174951	3
R01878	0.00438157	3
R01876	0.00044786	3
R01870	0.00060756	3
R01867	0.00088495	3
R01863	0.00010321	3
R01829	0.00154965	3
R01826	0.00236793	3
R01823	0.00069765	3
C00269	0.00074467	3
R01799	0.00313826	3
R01777	0.00088082	3
R01770	0.00046074	3
R01769	0.00099914	3
R01736	0.00059866	3
R01724	0.00131794	3
R01718	0.00218095	3
C00885	0.00010194	3
R01706	0.0153236	3
R01702	0.00065832	3
R01701	0.0009331	3
C00506	0.00145426	3
R01678	0.00620231	3
R01677	0.00034673	3
R01676	0.00264729	3
C00881	0.00041309	3
R01663	0.00255502	3
R01658	0.022927	3
R01645	0.00055381	3
R01626	0.00170991	3
R01624	0.0105063	3
R01618	0.00077614	3
R01616	0.00618577	3
R01613	0.00353089	3
R01561	0.00153247	3
R01560	0.00266121	3
C00663	0.00047506	3
R01555	0.00069541	3
C00345	0.00129705	3
C00069	0.0024935	3
R01478	0.00270697	3
R01470	0.00072632	3
R01462	0.00051957	3
C02530	0.00048964	3
R01461	0.00318622	3
R01444	0.000317	3
C05712	0.00172465	3
R01409	0.00069326	3
R01398	6.861e-05	3
R01397	0.00049028	3
C00258	0.00046948	3
C00190	0.00030555	3
C01335	0.00016065	3
C00254	3.725e-05	3
R01364	0.00085497	3
R01360	0.00247855	3
R01329	0.00102748	3
C00275	0.00024544	3
R01310	0.00138818	3
R01300	0.0207594	3
R01290	0.00069134	3
C01077	3.135e-05	3
R01281	0.00227291	3
R01280	0.00541364	3
R01279	0.00381954	3
C05272	0.00071261	3
C01157	0.00134655	3
R01245	0.00206682	3
R01244	0.0156979	3
R01233	0.00049885	3
R01232	0.00059819	3
R01229	0.00070512	3
C00387	7.407e-05	3
R01213	0.00383499	3
C01235	0.00019725	3
R01194	0.00044527	3
R01177	0.00160561	3
R01175N	0.00538368	3
R01134	0.00134151	3
R01132	0.00060514	3
R01122	0.00205184	3
R01104	0.00153709	3
R01103	0.00685905	3
C05402	7.333e-05	3
R01101	0.00176519	3
R01086	0.00031813	3
R01083	0.00703406	3
R01080	0.00123911	3
R01078	0.0009329	3
R01073	0.0017351	3
R01070N	0.00099091	3
R01068N	0.00068777	3
R01055	0.00063522	3
R01054	0.00287656	3
R01049	0.00515508	3
R01030	0.00121649	3
C00588	0.00107059	3
C00621	0.00125724	3
R00996	0.00146066	3
R00974	0.00197024	3
R00966	0.00191511	3
R00960	0.00059109	3
R00956	0.00213056	3
C00394	5.816e-05	3
R00954	0.00081618	3
R00952	0.00182601	3
R00951	0.00546032	3
C01231	8.77e-05	3
C00440	0.00080846	3
R00944	0.00394195	3
R00943	0.00394195	3
R00942	0.00302094	3
C06002	0.00179533	3
R00927	0.0033705	3
R00926	0.00946871	3
R00905	0.00126762	3
R00899	0.00085692	3
R00894	0.0007819	3
R00890	0.00091421	3
C02280	0.00059866	3
R00887N	0.00091421	3
R00883	0.00143914	3
C00681	0.00091656	3
R00851	0.00136729	3
C02995	4.559e-05	3
R00838	0.00076442	3
C00092	0.00048809	3
R00837	0.00071703	3
R00829	0.00407065	3
C00682	0.00099623	3
C06321	7.146e-05	3
C04261	0.00021685	3
C00615	0.00021685	3
R00803	0.00094473	3
R00802	0.00027203	3
R00801	0.0023742	3
R00776	0.00105749	3
C00352	0.00197896	3
C00085	0.00121636	3
R00755	0.0004958	3
C03589	0.0012468	3
R00750	0.00222103	3
R00742	0.00256114	3
R00737	0.00180818	3
R00716	0.00054064	3
C00449	8.76e-06	3
R00715	0.00054064	3
C03428	0.00089045	3
R00697	0.00253254	3
C00166	0.00140565	3
C00398	0.00104645	3
C00437	0.00024229	3
R00669	0.00051624	3
R00644_tmx	0.011039	3
C00162	0.0011076	3
C00071	0.00065599	3
R00621	0.00300394	3
R00619	0.0080054	3
C00067	0.0183465	3
R00602	0.00989238	3
R00586	0.00627632	3
R00571	0.0156329	3
R00551	0.00036371	3
R00540	0.00089797	3
R00533	0.00291066	3
C00054	0.00032602	3
R00507	0.0003336	3
R00502	0.00106418	3
R00497	0.0144069	3
C01419	0.00065376	3
R00494	0.0264746	3
R00490	0.00501433	3
R00488	0.00301164	3
R00487	0.00571295	3
R00485	0.00111587	3
C00438	0.00042866	3
R00484	0.00130966	3
R00481	0.00407912	3
R00479	0.00089049	3
R00475	0.00238742	3
R00472	0.00377136	3
R00429	0.00521824	3
R00425	0.0171737	3
R00416	0.00129336	3
R00415	0.00129336	3
R00396	0.00266357	3
R00391	0.0109073	3
R00352	0.00167314	3
R00351	0.00167314	3
R00348	0.00091132	3
R00344	0.00179195	3
C02191	0.00316703	3
R00310	0.00269169	3
C00965	0.00024304	3
R00292	0.00139331	3
C00052	0.00019158	3
R00289	0.00183394	3
R00287	0.00144335	3
R00269	0.00373436	3
C00624	0.00082229	3
R00259	0.015543	3
R00256	0.0025296	3
R00253	0.0025296	3
R00248	0.00637318	3
R00243	0.00637318	3
R00236	0.0162054	3
R00206	0.0110072	3
R00192	0.00595661	3
R00190	0.0126303	3
R00181	0.00697559	3
R00179	0.00090581	3
R00157	0.0225239	3
C01260	0.00127007	3
C00127	7.6e-07	3
R00114	0.00155684	3
R00093	0.00155684	3
R00084	0.00222707	3
C00255	0.00134655	3
R00066	0.00179498	3
C01182	0.00021395	3
C00140	0.722222	3
R00014	0.00138425	3
C00900	0.00048593	3
Bc9	0.00019832	3
Bc8	0.00019552	3
Bc7	0.00016921	3
C02987	0.00066428	3
C01641	0.00066428	3
Bc6	0.00057644	3
Bc25	0.00010031	3
Bc24	0.00011881	3
Bc23	0.00015051	3
Bc22	0.00014986	3
Bc21	3.647e-05	3
Bc20	0.00013606	3
Bc19	0.00014127	3
Bc18	1.288e-05	3
C01640	2.929e-05	3
Bc17	0.00014492	3
Bc16	0.00014202	3
Bc15	0.00013795	3
Bc14	0.0001386	3
Bc13	0.00018969	3
C02430	0.0005594	3
C01647	6.435e-05	3
Bc12	0.00021165	3
Bc11	0.00012843	3
Bc10	0.00016427	3
RN05	1e-08	2
RN03	0.00287792	2
RN01	2.92e-06	2
RH1002	0.00044903	2
RH1001	0.00024651	2
RH0033	0.25	2
RH0032	0.5	2
RH0031	0.535714	2
F30_CoA	0.571429	2
RH0030	0.535714	2
RH0029	0.6	2
F29_CoA	0.533333	2
RH0028	0.333333	2
RH0027	0.6	2
F28_CoA	0.533333	2
RH0026	0.333333	2
RH0025	1	2
RH0024	0.6	2
F26_CoA	0.533333	2
RH0023	0.333333	2
RH0022	0.5	2
F25_CoA	0.666667	2
RH0021	0.5	2
RH0020	1	2
RH0019	0.166667	2
RH0018	0.409091	2
RH0017	0.00044903	2
RH0016	0.00044903	2
RH0015	0.00044903	2
RH0014	1	2
RH0013	1	2
32AL_wax	0.428571	2
RH0012	0.25	2
31AL_wax	0.666667	2
RH0011	0.5	2
30AL_wax	0.428571	2
RH0010	0.25	2
29AL_wax	0.533333	2
RH0009	0.333333	2
28AL_wax	0.533333	2
RH0008	0.333333	2
27AL_wax	0.533333	2
RH0007	0.333333	2
RH0006	0.166667	2
RH0005	0.166667	2
24AL_wax	0.30303	2
RH0004	0.409091	2
RH0003	1	2
22AL_wax	0.30303	2
RH0002	0.166667	2
26AL_wax	0.30303	2
RH0001	0.409091	2
R10828_H	0.0214286	2
R10828	0.0006731	2
R10827_H	0.0214286	2
C20879	0.00022467	2
R10827	4.5e-07	2
R10826_H	0.0214286	2
C20878	0.00022467	2
R10826	0.0006731	2
R10825_H	0.0214286	2
C20877	0.00112153	2
C20876	0.00112153	2
R10784	0.00044903	2
R10783	0.00151827	2
R10781	0.00059068	2
C20848	0.00022408	2
R10780	0.0001489	2
C20847	0.00039739	2
R10779	0.00077915	2
R10714	0.00044903	2
C20776	3e-08	2
R10599	0.00044903	2
R10598	0.00044903	2
R10585	0.00044903	2
R10561	0.00020287	2
C20692	0.0013465	2
C20681	0.0013465	2
R10533	0.00179493	2
R10508	9.042e-05	2
R10486	4.12e-05	2
C20484	0.00269118	2
R10282	0.00313901	2
R10273	0.00044903	2
R10260	6.5e-07	2
R10258	0.00010565	2
C20464	0.00044199	2
C16930	0.00044199	2
C10453	0.00043375	2
R10241	0.00044903	2
R10126	0.00022447	2
R10125	0.00022447	2
R10093	0.00200521	2
R10043	0.00294016	2
R10042	0.0004979	2
R09995	0.00061046	2
R09994	0.00035021	2
C20270	0.00089787	2
R09967	0.0013465	2
C20237	1.592e-05	2
R09945	0.00011455	2
R09924	0.00044903	2
R09923	0.00054122	2
R09922	0.00081229	2
R09921	0.00044903	2
R09917	0.00044903	2
R09916	0.00044903	2
R09914	0.00044903	2
R09913	0.00044903	2
R09912	0.00044903	2
R09908	0.00044903	2
R09907	0.00044903	2
R09905	0.00044903	2
R09903	0.0013465	2
R09899	0.00044903	2
R09896	0.00044903	2
R09890	0.00044903	2
R09889	0.0013465	2
R09886	0.00044903	2
R09874	0.00044903	2
R09867	9.227e-05	2
R09866	0.00044903	2
R09865	0.00269118	2
C20145	0.00089787	2
R09861	0.00044903	2
C20121	1.626e-05	2
R09848	0.00025518	2
R09847	0.0001282	2
C20120	0.00169994	2
C19973	0.00089787	2
R09835	0.00044903	2
R09814	0.00044903	2
R09811	0.00044903	2
R09793	0.00073045	2
R09783	0.00044903	2
C19892	0.00089787	2
C08613	3.675e-05	2
R09762	0.00044903	2
R09761	0.00044903	2
R09743	0.00044903	2
R09713	0.00044903	2
R09712	0.00044903	2
R09711	0.00044903	2
R09710	0.00044903	2
R09709	0.00044903	2
R09708	0.00057535	2
R09702	7.47e-06	2
R09701	0.00044903	2
R09700	0.00044903	2
R09689	0.00044903	2
R09688	0.00044903	2
C19797	0.00262918	2
C19759	0.00025511	2
C15603	0.00025511	2
C15602	0.00025511	2
C15857	1.604e-05	2
R09655	0.00014627	2
C19764	0.0005843	2
C19765	0.00049219	2
C16693	0.00049219	2
C02061	0.00049219	2
C08492	0.00195015	2
R09629	0.00044903	2
R09626	0.00044903	2
R09625	0.00044903	2
R09624	0.00044903	2
C19751	0.00089787	2
R09623	0.0013465	2
R09620	0.00044903	2
R09619	0.00044903	2
R09618	0.00044903	2
R09616	0.00044903	2
R09614	0.00044903	2
C19760	0.00089787	2
R09608	0.00044903	2
R09577	0.00044903	2
C19711	0.00089787	2
R09576	0.0013465	2
R09575	0.00044903	2
R09574	0.0013465	2
C19708	0.00089787	2
R09573	0.00044903	2
C19691	0.00040741	2
R09549	0.00224316	2
C19678	0.00089787	2
C19676	0.00179493	2
R09548	0.0013465	2
R09516	0.00044903	2
R09515	0.00044903	2
R09512	0.00022447	2
R09476	0.00044903	2
R09474	0.00083658	2
R09470	0.00108289	2
R09469	0.00044903	2
C01450	0.00089787	2
R09468	0.0013465	2
C01612	0.00179493	2
R09467	0.00224316	2
R09465	0.00088248	2
R09464	0.00046371	2
C01025	0.00018501	2
C19622	0.00043418	2
C19621	5.258e-05	2
R09461	3.787e-05	2
R09460	0.00044903	2
R09459	0.166667	2
R09458	0.00044903	2
R09457	0.00044903	2
C19624	0.30303	2
R09456	0.409091	2
C19617	0.00089787	2
R09455	0.0013465	2
C19623	0.484848	2
R09454	0.530303	2
R09453	0.00012812	2
R09452	0.00199908	2
R09451	0.00267733	2
R09450_H	0.0214286	2
R09450	4.21e-06	2
C19614	0.00089787	2
R09448	0.0013465	2
R09393	0.00052309	2
R09392	0.00209199	2
R09391	0.00059511	2
C19084	0.00025003	2
R09390	0.00016607	2
R09389	0.00131313	2
C19083	0.00042431	2
R09388	0.00084374	2
C19082	0.00128847	2
R09387	0.00173466	2
R09385	0.00131313	2
C04145	9.273e-05	2
R09229	0.00224316	2
R09228	0.25	2
C18314	0.428571	2
R09227	0.535714	2
R09226	0.00044903	2
C18311	0.00089787	2
C04558	0.00179493	2
R09225	0.0013465	2
R09213	0.5	2
C18301	0.666667	2
R09201	0.5	2
R09140	0.00044903	2
R09133	0.133333	2
C18240	0.0333333	2
R09132	0.133333	2
R09131	0.133333	2
C18236	0.0333333	2
R09130	0.133333	2
R09123	0.00044903	2
R09122	0.00044903	2
R09121	0.00044903	2
R09120	0.00044903	2
C18226	0.00089787	2
R09119	0.0013465	2
C20149	0.00224316	2
R09118	0.00179493	2
C18225	0.00313901	2
R09117	0.00358663	2
C18224	0.00089787	2
R09116	0.0013465	2
R09115	0.00044903	2
R09114	0.00044903	2
C18222	0.00089787	2
R09113	0.0013465	2
C18221	0.00179493	2
R09112	0.00224316	2
C18211	0.00269118	2
R09111	0.00313901	2
R09110	0.00044903	2
C18220	0.00089787	2
R09109	0.0013465	2
C18219	0.00179493	2
R09108	0.00224316	2
R09097	0.00028368	2
C09094	0.00089787	2
R08993	0.0013465	2
R08990	0.00044903	2
C18037	0.00089787	2
R08989	0.0013465	2
C18036	0.00179493	2
R08988	0.00224316	2
C18072	0.00130501	2
R08986	0.0008574	2
C18071	0.00041489	2
R08985	0.00010033	2
C18070	0.00014196	2
R08984	0.00049653	2
C18069	0.00093767	2
R08925	0.00044903	2
R08923	0.00044903	2
R08917	0.00022447	2
C18015	5e-08	2
R08916	0.00022447	2
R08854	0.00022467	2
C17955	0.0006731	2
R08853	0.00112153	2
C17954	4.5e-07	2
R08852	0.00022467	2
C17953	0.0006731	2
R08851	0.00112153	2
R08842	9.8e-07	2
C17735	0.00022546	2
C17733	0.00022435	2
R08815	3.802e-05	2
R08786	0.00050414	2
R08784	0.00313901	2
R08697	0.00077651	2
R08696	0.00044903	2
R08695	0.00044903	2
R08691	0.00044903	2
R08546	0.00044903	2
R08545	0.00044903	2
R08542	0.00044903	2
R08541	0.00044903	2
R08540	0.00044903	2
C17621	0.00167059	2
R08499	0.00122395	2
R08396	0.00206245	2
R08383	1	2
R08379	0.166667	2
R08375	0.00090582	2
R08374	0.00044903	2
R08373	0.00044903	2
R08371	0.00044903	2
R08370	0.00044903	2
C04232	0.214286	2
C03723	0.214286	2
R08310	1	2
R08306	1	2
R08281	0.00044903	2
C07645	0.00089787	2
R08273	1	2
R08266	1	2
C16619	0.0002604	2
R08243	0.00044903	2
C16618	0.00078145	2
R08240	0.00037159	2
C02380	0.00023428	2
R08233	1	2
C16631	0.00089787	2
R08227	0.00044903	2
R08210	0.00050797	2
R08209	0.00278955	2
R08199	0.00044903	2
R08193	6.541e-05	2
R08192	1	2
R08191	1	2
R08190	1	2
R08189	1	2
R08188	1	2
R08187	1	2
R08186	1	2
R08185	0.166667	2
C16528	0.484848	2
C08281	0.545455	2
R08184	0.530303	2
R08183	1	2
R08182	1	2
R08181	1.41e-06	2
R08180	0.00044903	2
R08179	1	2
R08178	4.834e-05	2
R08177	4.004e-05	2
R08176	0.00137341	2
R08175	1	2
R08174	0.00281545	2
C16523	0.00038906	2
C16524	0.00153926	2
C01530	0.00326065	2
C16520	0.00109103	2
R08130	3.502e-05	2
C16492	0.00039348	2
R08129	0.00084184	2
R08123	0.5	2
C16487	2e-07	2
R08113	0.409091	2
R08112	0.409091	2
C16480	0.30303	2
R08110	0.166667	2
C16479	0.30303	2
R08109	0.166667	2
R08105	0.409091	2
C16483	0.30303	2
[truncated: 2,902 more rows]
