# Supplementary material for: Integrated transcriptomic and metabolomic analyses of a wax deficient citrus mutant exhibiting jasmonic acid-mediated defense against fungal pathogens
Source: Hortic Res. 2018 Aug 1;5:43. doi: 10.1038/s41438-018-0051-0 (PMC6068166; doi:10.1038/s41438-018-0051-0)
Supplement: Supplementary file 9 — Supplementary File 8 Characteristics of a fine network (MT vs. WT log2 fold change: 0.3 or greater) from the overlay CitrusCyc2.0 [file 41438_2018_51_MOESM9_ESM.xls]

## Sheet: 0.3-down-node
Supplementary File 8a. Characteristics of a fine network（MT vs. WT log2 fold change: 0.3 or greater） from the overlay CitrusCyc2.0
Name	BetweennessCentrality	Degree
BIO_L	0.0710525	4
C00064	0.354947	22
C00148	0.0288765	7
C00181	0.01564	5
C00369	0.0350168	10
Bc17	0	1
Bc19	0	1
Bc20	0	1
C00047	0.0127765	5
Bc4	0	1
Bc5	0	1
Ex7	0	1
R00021	0.0705257	2
C00026	0.490009	70
R00022	0.4	2
C00140	0.6	2
C01674	0	1
R00036	0.00392157	2
C00430	0	1
C00931	0.00782773	2
R00084	0.0156169	3
C00014	0.050059	4
C01024	0	1
R00093	0.0705257	2
R00095	1	2
C00072	0	1
C01041	0	1
R00114	0.0705257	2
R00127	0	1
C00020	0.424571	14
R00132N	0	1
C00288	0	1
R00135	0	1
R00174	1	2
C00018	0	1
C00250	0	1
R00178	0.213508	2
C00019	0.552288	4
C01137	0.229847	3
R00179	0.32244	3
C00170	0.27342	3
C01234	0	1
R00238	0.00583613	2
C00024	0.197704	15
C00332	0.00783543	3
R00239	0.0117185	2
C00025	0.205718	6
C03287	0.00782773	2
R00243	0	1
R00248	0	1
R00253	0	1
R00256	0	1
R00257	0	1
R00258	0	1
R00267	0.0194537	2
C00311	0.0156246	3
R00269	0	1
R00310	1	3
C00032	0	1
C02191	0	1
C14818	0	1
R00342	0.0309411	2
C00036	0.0347394	2
C00149	0.0271274	2
R00355	0.194863	4
C00049	0.111998	3
R00372	0	1
R00405	0.0155938	2
C00042	0.0793885	47
C00091	0.0117185	2
R00408	0	1
R00415	0.0762324	3
C00043	0.142686	5
C00075	0.16189	4
C04256	0	1
R00416	0.0762324	3
C04501	0	1
R00425	0.00783543	3
C00044	0	1
C00058	0.0117185	2
C01304	0	1
R00451	0.00125828	2
C00680	0.00020416	2
R00479	0	1
R00481	0.100859	3
C00027	0.099857	7
C05840	0	1
R00551	0	1
C00077	0.01564	5
R00566	0.00392157	2
C00062	0.00782773	2
C00179	0	1
R00571	0.0297198	3
C00063	0.105655	5
R00573	0.246464	4
R00575	0	1
R00576	0	1
R00578	0	1
R00586	0.155329	3
C00065	0.225969	3
C00979	0	1
R00621	0	1
R00667	0.0194537	2
R00669	0	1
R00694	0	1
R00709	0	1
R00713	0	1
R00714	0	1
R00715	0.00825849	2
R00716	0.00825849	2
R00734	0	1
R00762	0.00392157	2
C00085	0	1
C00354	0.00782773	2
R00768	0	1
R00806	0.0091041	4
C00015	0.119768	8
C00029	0.00023499	3
C00089	0	1
C00095	0	1
R00840	1	2
C00092	0	1
C01177	0	1
R00859	0.385185	4
C00094	0	1
C00138	0.3	3
C00139	0.3	3
C00283	0	1
R00889	0.2	2
C00096	0.2	2
C02280	0.2	2
R00896	0.0248556	4
C00097	0.017461	2
C00302	0.00067414	3
C00957	0	1
R00899	0.0186998	3
C00037	0.0403568	5
C01419	0	1
R00927	0.0423668	3
C00100	0.0349474	4
C03344	0	1
R00986	0	1
R00996	0.00783543	3
C00109	0	1
C00188	0	1
R00999	0	1
R01049	0.0650795	3
C00117	0.0385223	2
C00119	0.0195	3
R01056	0.0347394	2
C00199	0.0310336	3
R01068N	0.0288455	3
C00111	0.0311183	4
C00118	0.0646327	3
R01070N	0.0288455	3
C05378	0.00782773	2
R01071	0.00392157	2
C02739	0	1
R01072	0	1
R01073	0.00783543	3
C00108	0	1
C04302	0	1
R01082	0.0232983	2
C00122	0.0194537	2
R01086	0.0156169	3
C03406	0	1
R01090	0	1
R01123	0.0578231	2
C00129	0.722423	7
C00235	0.00915751	2
R01130	0.00392157	2
C00130	0	1
C00655	0.0107333	3
R01175N	0.0165936	3
C00136	0.0121266	2
C00877	0	1
R01177	0.0191471	3
C05269	0.00782773	2
R01197	0	1
R01209	0.5	2
C00141	0.666667	2
C04039	0	1
R01214	0	1
R01230	0.0453166	4
C00144	0.00290554	2
R01231	0.143543	5
R01248	0	1
R01251	0	1
R01252	0.0201245	3
R01288	0	1
R01324	0.00392157	2
C00158	0	1
R01398	0	1
R01432	0	1
R01433	0	1
R01518	1	2
C00197	0	1
C00631	0	1
R01523	0.00392157	2
C01182	0	1
R01600	0.00392157	2
C00221	0.00782773	2
C01172	0	1
R01602	0.0117185	2
C00267	0.0155938	2
R01613	0.0722447	3
C00083	0.0577834	4
C00223	0.00782773	2
C06561	0.0755037	2
R01615	0.00392157	2
C05608	0	1
R01645	0.6	3
C00022	0.6	2
C00232	0	1
C05601	0	1
R01648	0	1
R01658	0.124228	3
C00341	0.0134746	2
R01715	1	2
C00251	0	1
C00254	0	1
R01716	0	1
R01719	0	1
C00252	0	1
R01737	0	1
C00257	0	1
R01771	1	2
C00263	0	1
C01102	0	1
R01786	0.0194537	2
C00668	0.0232983	2
R01790	0	1
R01829	0.0156169	3
C00279	0	1
C00447	0.00782773	2
R01845	0.00392157	2
C00281	0	1
R01890	0.00783543	3
C00307	0	1
C00588	0	1
R01900	0.00392157	2
C00417	0	1
R01909	1	2
C00314	0	1
C00627	0	1
R01920	0.22549	4
C00134	0	1
C00315	0	1
R01933	0.142857	2
C00322	0	1
C00527	0.263736	2
R01941	0.00392157	2
C00323	0.00782773	2
C10945	0	1
R01975	0.00392157	2
C01144	0	1
R01978	0.00975769	3
C00356	0	1
R02003	0.101047	3
C00448	0.0516484	3
R02006	0	1
C02462	0	1
R02017	0.00392349	3
C00206	0	1
C00342	0.0155206	4
C00343	0.0155206	4
R02018	0.0423687	4
C01346	0	1
R02019	0.00783736	4
C00035	0	1
C00361	0	1
R02024	0.00783736	4
C00112	0	1
C00705	0	1
R02038	0.0683381	3
C00346	0.0194692	3
C00570	0.0453929	4
R02057	0.0229001	4
C00055	0.00301376	4
C00350	0	1
C00641	0.0159943	3
R02061	0.168891	3
C00353	0	1
R02108	0	1
R02109	0	1
R02110	0	1
R02111	0	1
R02112	0	1
R02112N	0	1
R02160	0.00158425	2
R02193	0.00392157	2
C00406	0.00782773	2
C02666	0	1
R02198	0	1
R02199	0	1
R02220	0.222222	2
C00411	0	1
C05610	0.402778	3
R02221	0	1
C00482	0.736111	6
R02240	0.00392157	2
C00416	0	1
R02282	0	1
R02283	0	1
R02379	0	1
R02380	0	1
R02381	0	1
R02433	0.0245667	4
C00506	0.0155938	2
C05528	0	1
R02435	0.0117416	4
C00053	0	1
C00054	0	1
C02218	0	1
R02442	0	1
C00509	0.108804	8
R02444	0.0565478	3
R02445	0.0664745	4
C01477	0.00608472	3
R02446	0.0791171	2
R02464	0.0058708	3
C00517	1.541e-05	2
C01120	0	1
R02473	0.0117416	4
C00099	0	1
C00522	0	1
C00864	0	1
R02493	1	2
C00534	0	1
C00647	0	1
R02568	0.00783543	3
C00577	0	1
C01094	0	1
R02570N	0.00783543	3
C00N01	0	1
C15973	0	1
R02571	0.472527	3
C00579	0.791209	4
C06157	0	1
R02603	0	1
R02619	0.00906529	4
C00606	0	1
C05527	0	1
R02662	0.274725	3
C00630	0	1
C04424	0	1
R02691	0.0149825	4
C00052	0	1
C03692	0	1
R02722	0.0832929	4
C00078	0	1
C03506	0.00782773	2
R02734	0	1
R02735	0.00285974	2
C00666	0.00671197	2
R02737	0.0399528	4
C00689	0.00782773	2
R02756	1	2
C00681	0	1
C03372	0	1
R02778	0.00392157	2
C01083	0	1
R02814	0	1
C00712	1	4
R02872	0	1
C00751	1	8
R02873	0	1
R02874	0	1
R02875	0	1
R02889	0.00519024	3
C00760	0	1
R02897	0.00782773	2
C09099	0.00392157	2
R03008	0.00941968	4
C00859	0	1
C03579	0	1
R03009	0.00158425	2
R03057	1	2
C00909	0	1
C02165	0	1
R03126	0.0171781	3
C05903	0.0117416	4
R03174	0.274725	3
C01033	0	1
C05118	0	1
R03194	0.254902	4
C00021	0.0294118	2
C01051	0	1
C02463	0	1
R03223	0.714286	3
C01081	0	1
C04327	0.47619	2
C04752	0.47619	2
R03243	0	1
R03260	0	1
R03264	0	1
C01126	1	5
R03265	0	1
R03270	1	4
C00068	0	1
C00248	0	1
C01136	0	1
C05125	0	1
R03284	0.00783543	3
C01149	0	1
C01259	0	1
R03313	0.00392157	2
C01165	0	1
R03401	0	1
C01226	1	2
R03402	0	1
R03508	0.00392157	2
C01302	0	1
R03590	0.0110934	3
C01514	0.0057596	3
R03600	0.385185	4
C01528	0	1
C05684	0	1
R03640	0.00158425	2
R03648	0.0117416	4
C00152	0	1
C01637	0	1
C03402	0	1
R03652N	0.0766337	4
C01640	0	1
C02282	0	1
R03654	0.0379824	4
C01642	0	1
C02412	0	1
R03656	0.0117416	4
C00407	0	1
C01644	0	1
C03127	0	1
R03658N	0	1
R03659N	0.00977696	4
C00073	0	1
C01647	3.467e-05	2
C02430	0	1
R03661	0	1
R03662	0.21706	4
C01650	0	1
C02553	0	1
R03719	0.00783543	3
C01794	0	1
C05467	0	1
R03777N	0.0165936	3
C01944	0.0121266	2
C05276	0	1
R03778	0.0191471	3
C05265	0.00782773	2
R03806	0.00158425	2
R03809	0.00941968	4
C02035	0	1
C06096	0	1
R03857N	0.0165936	3
C01832	0.0121266	2
C03221	0	1
R03858	0.0191471	3
C05261	0.00782773	2
R03990N	0.00783543	3
C02593	0	1
C05273	0	1
R04097	0.274725	3
C02939	0	1
C05119	0	1
R04109	1	3
C01641	0	1
C02987	0	1
C03741	0	1
R04134	1	2
C03063	0	1
C05600	0	1
R04144	0.00783543	3
C03090	0	1
C03838	0	1
R04173	0	1
R04242	1	3
C00101	0	1
C03541	0	1
C05930	0	1
R04247	0.018565	3
C03557	0	1
C05673	0.0113215	2
R04276	0.00158425	2
R04360	1	2
C03715	0	1
C03968	0	1
R04426	1	2
C04236	0	1
C04411	0	1
R04441	0.5	2
C04272	0	1
R04448	0.285714	2
C04294	0	1
R04463	0	1
R04475	0	1
R04509	0.285714	2
C04556	0	1
R04546	0.00783543	3
C04644	0	1
C05337	0	1
R04558	0	1
R04591	0.00783543	3
C04751	0	1
C04823	0	1
R04621	0.5	2
C04874	0	1
C05925	0.666667	2
R04638	0.5	2
C04895	0	1
R04671	1	2
C05110	0	1
C05111	0	1
R04737	1	2
C05258	0	1
C05259	0	1
R04739	0.00392157	2
C05260	0	1
R04741	0.00392157	2
C05262	0	1
C05263	0.00782773	2
R04742	0.0191471	3
C05274	0.0121266	2
R04743	0.00392157	2
C05264	0	1
R04745	0.00392157	2
C05266	0	1
C05267	0.00782773	2
R04747	0.0191471	3
C05270	0.0121266	2
R04748	0.00392157	2
C05268	0	1
R04751N	0.0165936	3
C05271	0	1
R04754N	0.0165936	3
C05275	0	1
R04773	0.00977696	4
C05335	0	1
C05336	0	1
R04780	0.00392157	2
C05345	0	1
R04804	1	2
C05437	0	1
C05439	0	1
R04811	0.00783543	3
C05449	0	1
C05461	0	1
R04920	0.00920731	4
C00165	0	1
C05675	0	1
R04937	0	1
R04946	0	1
R04951	0.00783543	3
C05726	0	1
C05729	0	1
R05027	0.045061	4
C05888	0	1
C05889	0	1
R05032	0.045061	4
C05897	0	1
C05898	0	1
R05035	0	1
R05036	0.00158425	2
R05037	0.00158425	2
R05039	0.00158425	2
R05052	0	1
R05066	1	2
C06001	0	1
C06002	0	1
R05070	1	2
C00671	0	1
C06007	0	1
R05085	0	1
R05097	0.00158425	2
R05419	0.00158425	2
R05493	0.00158425	2
R05506	0.00783543	3
C00512	0	1
C07118	0	1
R05555	0.104055	3
C11356	0.0164835	2
R05588	0	1
R05593	1	2
C06714	0	1
C09825	0	1
R05618	1	3
C01389	0	1
C02139	0	1
C05306	0	1
R05648	0.6	3
C11426	0	1
C11427	0	1
R05662	0.045061	4
C04851	0	1
C05893	0	1
R05688	1	2
C11434	0	1
C11437	0	1
R05723	0.00158425	2
R05759	0	1
C08491	1	3
R05766	0	1
C06307	0	1
R05857	0.00158425	2
R05884	0.142857	2
C11811	0	1
R05963	0.345455	3
C01132	0.745455	4
G00093	0	1
G00094	0	1
R06004	0.345455	3
G00108	0	1
G00109	0	1
R06223	0	1
R06265	0.333333	2
C04536	0	1
C11829	0.533333	2
R06266	0.6	2
C11830	0.533333	2
R06267	0.333333	2
C11831	0	1
R06322	0.00158425	2
R06323	0.00158425	2
R06335	0.00158425	2
R06336	0.00158425	2
R06337	0.00941968	4
C11863	0	1
C11865	0	1
R06338	0.00941968	4
C11864	0	1
C11868	0	1
R06364	0.0087553	4
C03201	0	1
C04475	0	1
R06415	1	2
C11949	0	1
C11950	0	1
R06447	0.191209	3
C04574	0	1
R06469	0	1
C08616	1	2
R06471	0	1
C08615	0	1
R06516	0.0058708	3
C06124	0	1
R06537	0.00013354	2
R06538	0	1
R06539	0.00158425	2
R06540	0.00158425	2
R06551	0.00158425	2
R06556	1	2
C08650	0	1
C09762	0	1
R06610	0	1
R06611	0	1
R06820	0	1
R06822	0	1
R06860	0	1
R06904	0	1
R06950	0	1
C13433	1	3
R06951	0	1
R06953	0	1
R07002	0	1
C14786	0	1
R07281	0.0194846	3
C15556	0	1
R07322	0	1
R07323	0	1
R07384	0.0087553	4
C03454	0	1
C04756	0	1
R07396	0	1
R07409	0.385185	4
C00114	0	1
C00576	0	1
R07412	1	2
C15670	0	1
C15672	0	1
R07441	0.208333	2
R07442	0.208333	2
R07481	0.254902	4
C01902	0	1
C08830	0	1
R07484	1	2
C11522	0	1
C15776	0	1
R07613	0.0639084	4
C03972	0	1
R07631	0	1
C11389	1	4
R07672	0.2	2
C15925	0.2	2
R07673	0.2	2
R07809	0.245455	3
G08421	0.0363636	2
G13033	0	1
R07810	0.245455	3
G06780	0	1
R07816	0.7	3
G13038	0	1
G13039	0	1
R07859	0	1
C06427	1	6
R07860	0	1
R07861	0	1
R07863	0.333333	2
C04672	0	1
C04785	0.533333	2
R07864	0	1
R07865	0.4	2
C16321	0.6	2
C16324	0	1
R07868	0.7	3
C16322	0	1
C16323	0	1
R07869	0	1
R07870	0.733333	3
C16310	0.333333	2
C16311	0	1
R07887	0.069423	3
C04780	0	1
C16327	0.06262	2
R07888	0.0609964	4
C00016	0.0251616	5
C01352	0.0251616	5
C16328	0.00766822	2
R07889	0.00458268	2
C16329	0.00222115	2
R07890	0.00167343	2
C16330	0.00414824	2
R07891	0.0153282	3
C16331	0.00573688	2
R07892	0.01501	4
C16332	0.00552204	2
R07893	0.00205512	2
C16333	0.00050435	2
R07894	0.00236694	2
C16334	0.00617718	2
R07895	0.0173391	3
C16335	0.00573598	2
R07896	0.0151366	4
C16336	0.00563148	2
R07897	0.00216713	2
C16337	0.00059902	2
R07898	0.00238483	2
C16338	0.00610296	2
R07899	0.0138223	3
C16339	0	1
R07934	0.00783697	4
C16168	0	1
C16374	0	1
R07950	0.00783697	4
C16172	0	1
C16387	0	1
R07987	0.0156169	3
C00540	0	1
C16404	0.00782773	2
R07988	0.0156169	3
C15525	0	1
R07989	0.0156169	3
C16405	0	1
R07990	0.00392157	2
C09827	0	1
R07993	0.00158425	2
R07995	1	2
C08578	0	1
C09614	0	1
R07996	0.00158425	2
R07997	0.00158425	2
R08026	0	1
R08081	0.00158425	2
R08082	0.00158425	2
R08091	0.00783543	3
C16466	0	1
C16470	0	1
R08095	0.00783543	3
C03069	0	1
C16471	0	1
R08129	0	1
R08157	0.257143	3
C00229	0.857143	5
C05752	0	1
C06423	0	1
R08158	0.257143	3
C01571	0	1
C05755	0	1
R08159	0.257143	3
C05761	0	1
C06424	0	1
R08162	0.257143	3
C08362	0	1
C16520	0	1
R08163	0.257143	3
C01530	0	1
C04088	0	1
R08165	0	1
R08176	0	1
R08178	0	1
R08184	0	1
C08281	1	2
R08240	0.00392157	2
C04646	0	1
C16618	0.00782773	2
R08244	0.14162	5
C16619	0	1
R08359	0.22549	4
C01672	0	1
C16565	0	1
R08363	0.547619	4
C03723	0.214286	2
C04232	0.214286	2
C16663	0	1
C16664	0	1
R08364	0.547619	4
C02090	0	1
C03170	0	1
R08541	0	1
C09629	0	1
R08691	0	1
C17277	0	1
R08697	0	1
R09106	0	1
C18218	1	4
R09385	0	1
C19081	1	3
R09387	0	1
R09389	0	1
R09448	0	1
R09450_H	0	1
F34	1	5
R09451	0	1
R09452	0	1
R09454	0	1
R09460	0	1
R09462	0	1
R09604	0	1
R09702	0	1
R09708	0	1
R09712	0	1
R09835	0	1
C19973	1	2
R09848	0	1
R09849	0	1
R09889	0	1
R09922	0	1
R09995	0	1
R10260	0	1
R10783	0	1
R10825_H	0	1
R10826_H	0	1
R10827_H	0	1
R10828_H	0	1
RH1001	0	1
RH1002	0	1

## Sheet: 0.3-up-node
Supplementary File 8b. Characteristics of a fine network（MT vs. WT log2 fold change: 0.3 or greater） from the overlay CitrusCyc2.0
Name	BetweennessCentrality	Degree
BIO_L	0.404995	2
C00049	0.455643	24
C00065	0.512441	13
Bc10	0	1
Bc7	0	1
C00041	0.20534	12
Bc8	0	1
Ex10	0	1
Ex8	0	1
Ex9	0	1
R00024	0.0833333	2
C00197	0.166667	2
C01182	0.166667	2
R00068	0	1
C00072	0.981818	10
R00095	0	1
R00095_tmx	0	1
R00100	1	2
C00996	0	1
C00999	0	1
R00214	0	1
C00149	0.0802348	7
R00216	0	1
R00258	0	1
R00261	0	1
C00334	0.0405368	4
R00291	0.054054	2
C00029	0.312688	5
C00052	0	1
R00342	0	1
R00343	0	1
R00351	0	1
C00158	1	5
R00352	0	1
R00355	0	1
R00357	0	1
R00369	0	1
R00396	0	1
R00397	0.102181	2
R00400	0.102181	2
R00472	0.104277	3
C00024	0	1
C00048	0.545988	3
R00479	0.506849	3
C00042	0.506275	6
C00311	0	1
R00480	0	1
R00481	0	1
R00483	0	1
R00484	0	1
R00485	0	1
R00487	0	1
R00488	0	1
R00489	0	1
R00490	0	1
R00491	0	1
R00494	0.0662101	3
C00025	0.273568	6
C00051	0.0199888	2
C01419	0.0199888	2
R00576	0	1
R00578	0	1
R00582	0	1
R00586	0	1
R00588	0.485043	4
C00037	0	1
C00168	0	1
R00602	0.216248	3
C00027	0.533314	9
C00067	0	1
C00132	0.157802	2
R00640	0	1
R00644_tmx	0	1
R00645	0.181818	2
C01041	0	1
R00650	0.106857	4
C00019	0.266141	6
C00021	0.266141	6
C00073	0	1
C00155	0	1
R00697	0.191116	3
C00014	0.568966	10
C00079	0.0666277	2
C00423	0.0666277	2
R00698	0.0338983	2
C02505	0	1
R00702	0.2	2
C00448	0.2	2
C03428	0.2	2
R00703	0.0136054	2
C00022	0.0270245	2
C00186	0	1
R00755	0.0271177	3
C00068	0.180906	7
C00084	0	1
C05125	0	1
R00766	0.121622	4
C00015	0.261637	4
C00085	0	1
C02591	0	1
R00790	0.191116	4
C00088	0.0981882	2
C00138	0	1
C00139	0	1
R00875	0	1
C00794	0.0625	2
R00883	1	3
C00035	0	1
C00096	0	1
C00636	0	1
R00936	0.138095	2
C00101	0.447619	5
C00415	0.514286	5
R00937	0.0428571	2
C00504	0.133333	4
R00939	0.138095	2
R00940	0.0428571	2
R00944	0.257143	3
C00058	0	1
C00234	0	1
R00945	0	1
R01000	1	2
C00109	0	1
C05984	0	1
R01078	1	3
C00087	0	1
C00120	0	1
C01909	0	1
R01082	0	1
R01103	0.086996	3
C00089	0	1
C00124	0.738911	7
C00492	0.0476478	3
R01104	0.122984	3
C00116	0	1
C05401	0	1
R01135	0	1
R01184	0.0625	2
C00137	0.402184	8
C00191	0	1
R01185	0	1
R01186	0	1
R01187	0	1
R01194	0.354435	3
C01235	0.00903898	2
R01252	0.1067	4
C00026	0.531776	9
C00148	0	1
C01157	0	1
R01262	0.0271643	4
C00151	0	1
C03740	0	1
R01279	0.26768	3
C00154	0.212741	2
C05272	0	1
R01280	0.188778	3
C00020	0.12858	2
C00249	0	1
R01281	0	1
R01290	0	1
R01324	0	1
R01325	0	1
R01326	0	1
C00159	0.181452	4
R01329	0.280242	3
C05400	0	1
R01397	0	1
R01409	0.45	3
C00071	0	1
C00177	0.2	2
C05712	0.2	2
R01648	0	1
R01687	0.547619	4
C00012	0.214286	2
C00245	0	1
C03193	0.214286	2
C05844	0	1
R01702	0.0250236	3
C00233	0.00894871	2
C00248	0.0328747	2
C05119	0	1
R01716	0.0405368	4
C00064	0	1
C00251	0	1
C11355	0	1
R01737	1	2
C00257	0	1
C00345	0	1
R01802	0	1
R01819	0.4	2
C00275	0	1
C05345	0.65	3
R01942	0.106857	4
C00323	0	1
C00406	0	1
R01954	0	1
R01976	1	2
C00332	0	1
C01144	0	1
R01986	0	1
R01993	1	2
C00337	0	1
C00438	0	1
R02068	0.5	2
C00353	0.666667	2
C06089	0	1
R02101	0.371429	4
C00143	0	1
C00364	0	1
C00365	0	1
R02108	1	2
C00369	0	1
C00721	0	1
R02157	0.271271	4
C00389	0.243243	2
C04443	0	1
R02158	0.286036	4
C05623	0	1
R02198	0.183381	4
C00407	0.00136587	2
C03465	0.063027	2
R02199	0.329976	4
C00671	0.211744	2
R02235	0.052381	2
R02236	0.052381	2
R02241	0.6	3
C00040	0.6	2
C00416	0	1
C00681	0	1
R02245	1	2
C00418	0	1
C01107	0	1
R02253	0.0338983	2
C00811	0	1
R02301	1	2
C00445	0	1
C03479	0	1
R02361	0.0338983	2
C00470	0.0666277	2
C06118	0	1
R02362	0.130333	3
C00714	0	1
R02382	0.0989396	4
C00483	0	1
C03765	0	1
R02411	0	1
R02425	1	2
C00499	0	1
C02350	0	1
R02529	0.0989396	4
C00546	0	1
C01888	0	1
R02596	1	2
C00590	0	1
C15805	0	1
R02613	0.0989396	4
C00601	0	1
C05332	0	1
R02722	0	1
R02731	0.15	2
C00665	0.05	2
R02732	0.15	2
R02811	0.45	3
C00709	0	1
R02872	0.2	2
C00751	0.2	2
R02926	0.179435	3
C05399	0	1
R02984	1	2
C00842	0	1
C02097	0	1
R03038	0	1
R03104	1	2
C00957	0	1
C05823	0	1
R03139	0.0989396	4
C00986	0	1
C05665	0	1
R03140	0.583333	3
C00988	0	1
R03210	0.0271177	3
C01063	0	1
C01092	0	1
R03220	1	2
C01079	0	1
C03263	0	1
R03323	0	1
R03351	0.416667	3
C00063	0	1
C01187	0	1
C04121	0.537037	3
R03418	0.0793011	4
C01613	0.0139113	2
R03458	0.0338983	2
C01268	0.0666277	2
C04454	0	1
R03459	0.130333	3
C01304	0	1
R03469	1	2
C01277	0	1
C04637	0	1
R03634	0.0699933	3
R03647	0	1
R03657N	0.0999416	4
C00123	0	1
C01645	0	1
C02047	0	1
R03662	0	1
R03806	0.126409	4
C02034	0.0270245	2
C06095	0.0002485	2
R03807	0.0136054	2
C02035	0	1
R03824	0.631451	4
C00028	0.324474	5
C00030	0.324474	5
C02094	0.334441	6
C05435	0.398117	3
R03867	0.0271177	3
C00302	0.0402572	2
C02166	0	1
C05951	0	1
R03916	0.0271177	3
C02320	0	1
C05729	0	1
R03919	1	2
C02325	0	1
C15806	0	1
R03970	0.104277	3
C02512	0.078837	2
C05711	0	1
R03971	0.0665362	3
C06114	0	1
R04007	1	2
C02646	0	1
C15804	0	1
R04019	0.6	3
C01582	0.6	2
C02686	0	1
C06126	0	1
R04027	0.0989396	4
C02723	0	1
C06178	0	1
R04035	0.5	2
C02739	0	1
C02741	0.666667	2
R04037	0.5	2
C04896	0	1
R04225	0.0543499	3
C05118	0	1
R04257	1	2
C03582	0	1
C05901	0	1
R04300	0.0989396	4
C03758	0	1
C04043	0	1
R04361	0.6	3
C03968	0	1
C05977	0	1
R04470	0.6	3
C03692	0	1
C06037	0	1
R04547	0.547619	4
C00016	0.214286	2
C01352	0.214286	2
C04644	0	1
C05447	0	1
R04591	0	1
R04592	0.547619	4
C04760	0	1
C05460	0	1
R04658	0.347222	4
C00055	0.037037	2
C04919	0	1
C06024	0.037037	2
R04772	0.106857	4
C05335	0	1
C05690	0	1
R04801	0.176301	4
C05431	0.0908084	2
C05434	0	1
R04858	0.106857	4
C00856	0	1
C02967	0	1
R04935	0.547619	4
C05689	0	1
C05695	0	1
R04938	0	1
C00259	0	1
R05035	0.271271	4
C05902	0	1
C05903	0.243243	2
R05074	0.347222	4
C06025	0	1
R05097	0.0997577	4
C06094	0	1
R05265	0.0672122	3
C02235	0	1
C02814	0	1
R05341	0.131229	2
C05432	0.0968992	2
R05345	0	1
R05494	1	3
C05359	0	1
C06711	0	1
C07715	0	1
R05549	0.122984	3
C05402	0	1
C05404	0	1
R05577	0	1
R05775	0.106607	3
C11481	0	1
C11521	0	1
R05961	1	3
C00984	0	1
G00092	0	1
G00093	0	1
R05970N	0.157658	4
C00043	0	1
G00001	0	1
G00002	0	1
R05982	0	1
R05984	0	1
R06223	0.2	2
R06322	0.0997577	4
C11857	0	1
C11860	0.0002485	2
R06323	0.126409	4
C11861	0.0270245	2
R06326	0.0136054	2
C11863	0	1
R06401	0.176301	4
C09880	0.0908084	2
C11938	0	1
R06404	0.0465116	2
C11941	0	1
R06466	0	1
C08628	0	1
R06519	0.0921373	4
C00195	0	1
C12126	0	1
R06541	1	2
C05904	0	1
C12128	0	1
R06542	1	2
C05905	0	1
C09727	0	1
R06543	1	2
C05908	0	1
C12136	0	1
R06611	0.286036	4
C12249	0	1
R06740	0.0989396	4
C01672	0	1
C12455	0	1
R06860	0.0601062	4
C00885	0.00046594	2
C05817	0	1
R06905	1	2
C14116	0	1
C14117	0	1
R06948	0	1
C08606	1	2
R06949	0	1
R06960	0.0465116	2
C14146	0	1
R06962	0.0736434	2
C05433	0.187708	3
C08586	0.0991141	3
R06963	0.064784	2
R06965	0.206534	2
R07178	0	1
R07179	0	1
R07263	1	2
C03160	0	1
C15547	0	1
R07376	0	1
R07377	0	1
R07429	1	2
C15785	0	1
C15786	0	1
R07431	0.251606	4
C15790	0	1
C15791	0.172757	2
R07443	1	2
C12205	0	1
C15807	0	1
R07447	1	2
C15796	0	1
C15797	0	1
R07448	0.0465116	2
C15798	0	1
C15799	0.0908084	2
R07450	0.5	2
C15802	0	1
C15803	0.666667	2
R07451	0.5	2
C15794	0	1
R07455	0.13289	2
R07457	1	2
C15792	0	1
C15800	0	1
R07458	1	2
C15793	0	1
C15801	0	1
R07460	0	1
R07486	1	2
C15782	0	1
C15783	0	1
R07489	1	2
C01753	0	1
C05442	0	1
R07491	1	2
C15777	0	1
C15780	0	1
R07509	1	2
C05108	0	1
C15808	0	1
R07530	0.0465116	2
C08590	0	1
R07554	1	2
C15935	0	1
C15937	0	1
R07556	1	2
C15940	0	1
C15941	0	1
R07558	0.13289	2
C08591	0.0908084	2
R07559	0.0465116	2
C06098	0	1
R07561	0.214286	2
C08592	0.214286	2
C15965	0.214286	2
R07562	0.214286	2
C15966	0.214286	2
R07568	0.5	2
C08583	0	1
C15967	0.666667	2
R07569	0.214286	2
C15968	0.214286	2
R07570	0.214286	2
R07572	0.5	2
C08580	0	1
R07599	0.020141	3
C00141	0	1
C15976	0.00023297	2
R07600	0.0236884	4
C15972	0.00098779	3
C15977	0	1
R07601	0.0219775	3
C15974	0.00085849	2
R07602	0.0235245	4
C15975	0	1
R07603	0.202777	3
C15978	0.0145415	2
R07604	0.0207611	4
C15979	0	1
R07679N	0	1
R07760	0.5	2
C16217	0	1
C16218	0.666667	2
R07761	0.5	2
C00412	0	1
R07764	1	2
C16220	0	1
C16221	0	1
R07804	1	2
C07717	0	1
C07721	0	1
R07840	0.0465116	2
C16276	0	1
R07851	1	2
C08601	0	1
C15981	0	1
R07857	0	1
R07916	0.5	2
C05413	0	1
R08051	0.5	2
C00235	0.666667	2
C16424	0	1
R08052	0.5	2
C16426	0	1
R08105	1	2
C16473	0	1
C16483	0	1
R08165	0.0201286	3
C16519	0	1
R08185	0	1
C08320	0	1
R08988	0	1
R09453	0	1
C19418	1	3
R09462	0	1
R09465	0	1
R10178	0.0533035	2
R10282	0	1
R10677	0	1
RH0001	0	1
26AL_wax	1	2
RH0002	0	1
22AL_wax	1	2
RH0004	0	1
24AL_wax	1	2
RH0005	0	1
RH0006	0	1
RH0007	0	1
27AL_wax	1	2
RH0008	0	1
28AL_wax	1	2
RH0009	0	1
29AL_wax	1	2
RH0010	0	1
30AL_wax	1	2
RH0011	0	1
31AL_wax	1	2
RH0012	0	1
32AL_wax	1	2
RH0018	0	1
RH0022	0	1
25AL_wax	0	1
RH0024	0	1
RH0027	0	1
RH0029	0	1
RH0030	0	1
RH0031	0	1
RH0032	0	1
RN06	0	1
