# Supplementary material for: Integrated transcriptomic and metabolomic analyses of a wax deficient citrus mutant exhibiting jasmonic acid-mediated defense against fungal pathogens
Source: Hortic Res. 2018 Aug 1;5:43. doi: 10.1038/s41438-018-0051-0 (PMC6068166; doi:10.1038/s41438-018-0051-0)
Supplement: Supplementary file 10 — Supplementary File 9 Amount and composition of cuticular wax in WT and MT fruits in 2013 [file 41438_2018_51_MOESM10_ESM.xls]

## Sheet: fruit in 2013 
Supplementary File 9 Amount and composition of cuticular wax in WT and MT fruits in 2013.
	Wild Type		Mutant Type
Wax components	Average	Standard error	Average	Standard error
Terpenoids	3.9081	0.1814	3.6524	0.2847
Alcohols	0.175	0.0693	0.0273	0.0012965
Aldehydes	9.0605	1.0026	0.2768	0.0419
Alkanes	2.684	0.3631	0.8346	0.1142
Fatty acids	1.9634	0.3556	1.0383	0.0971
FA
C16	0.2437	0.0262	0.2379	0.0159
C18	0.207	0.0313	0.2073	0.0143
C20	0.0044901	0.00031788	0.0061528	0.0011969
C21	0.0040838	0.0033084	0	0
C22	0.0074777	0.00081784	0.0162	0.0051798
C23	0.0248	0.0093105	0.0064567	0.0018041
C24	0.1272	0.0211	0.0391	0.0104
C25	0.0103	0.0049152	0.0040049	0.00054519
C26	0.2664	0.0868	0.0175	0.0014802
C27	0.0218	0.0108	0.0051305	0.00034233
C28	0.4772	0.1135	0.1793	0.0236
C29	0.1055	0.0066291	0.1081	0.0248
C31	0.0063554	0.0021186	0	0
C32	0.4348	0.0699	0.1293	0.0294
C33	0.008332	0.001342	0.0144	0.0038053
C34	0.014	0.0023482	0.0674	0.0218
ALK
C23	0.026	0.0017011	0.0194	0.0041883
C25	0.0518	0.0093599	0.025	0.0057388
C26	0.0382	0.0028493	0	0
C27	0.2207	0.0343	0.0367	0.0061676
C28	0.0266	0.002399	0.0105	0.0025796
C29	0.797	0.0642	0.0724	0.0134
C30	0.0587	0.0084051	0.0227	0.0036424
C31	1.1882	0.1964	0.2762	0.0395
C32	0.0386	0.0077024	0.0457	0.0063974
C33	0.2013	0.0461	0.2783	0.0471
C34	0.0045789	0.0010695	0.01	0.0042184
ALD
C22	0.0162	0.0094641	0	0
C23	0.0040838	0.0033084	0	0
C24	0.7697	0.2364	0	0
C25	0.0583	0.0198	0	0
C26	2.28	0.4166	0.0041455	0.00024139
C27	0.1438	0.0242	0	0
C28	3.8525	0.2801	0.0090069	0.00039892
C29	0.0576	0.0061831	0	0
C30	1.1986	0.0169	0	0
C31	0.1821	0.0088202	0.1343	0.0121
C32	0.0137	0.00026407	0	0
C33	0.0491	0.0038192	0	0
OL
C24	0.0207	0.0123	0	0
C25	0.0092398	0.0047559	0	0
C26	0.0595	0.0261	0.0158	0.000559
C28	0.0662	0.0207	0.0114	0.0008284
C32	0.0193	0.0059796	0	0
TER
α-Amyrin	0.4237	0.0506	0.4005	0.1064
β-Amyrin	0.3285	0.0256	0.0062184	0.00091331
Lupeol	0.5987	0.1351	0.7526	0.1127
Lupenone	0.0958	0.0109	0.1109	0.0093542
Friedlin	2.2897	0.1294	1.4045	0.2462
Squalene	0.1126	0.0559	0.6776	0.1309
Farnesol	0.059	0.0298	0.3002	0.098
