# Supplementary material for: Integrated transcriptomic and metabolomic analyses of a wax deficient citrus mutant exhibiting jasmonic acid-mediated defense against fungal pathogens
Source: Hortic Res. 2018 Aug 1;5:43. doi: 10.1038/s41438-018-0051-0 (PMC6068166; doi:10.1038/s41438-018-0051-0)
Supplement: Supplementary file 11 — Supplementary File 10 Characterization of the disease tolerance of the MT and WT fruits under different treatments [file 41438_2018_51_MOESM11_ESM.xls]

## Sheet: using Arabic gum
Supplementary File 10a. Disease severity index of the MT and WT fruits with the de-wax treatment using Arabic gum after the P. digitatum infection
	Wild Type		Mutant Type		DEW		MT with the de-wax treatment
Days post inoculation	Average	Standard error	Average	Standard error	Average	Standard error	Average	Standard error
2	30.9451	2.1473	4.7619	0.8418	20.8333	2.0833	6.25	2.94628
3	75.58	0.5392	55.3571	2.5254	74.4048	0.729	51.0417	1.47314
4	92.2619	1.458	71.4286	6.7344	94.0476	1.9288	75	0

## Sheet: using chloroform 
Supplementary File 10b. The decay incidence of the MT and WT fruits at two weeks after the de-wax treatment by using chloroform
Wild Type		Mutant Type
Average	Standard error	Average	Standard error
24.0741	3.71295	14.1667	3.6799
