# Supplementary material for: Integrated transcriptomic and metabolomic analyses of a wax deficient citrus mutant exhibiting jasmonic acid-mediated defense against fungal pathogens
Source: Hortic Res. 2018 Aug 1;5:43. doi: 10.1038/s41438-018-0051-0 (PMC6068166; doi:10.1038/s41438-018-0051-0)
Supplement: Supplementary file 13 — Supplementary File12. Primer sequences used for quantitative RT-PCR [file 41438_2018_51_MOESM13_ESM.xls]

## Sheet: Supplementary File12
Supplementary File12. Primer sequences used for quantitative RT-PCR
Gene detected	Forward primer	Reverse primer	Gene_id
2WBC	AAAGAGTTCGAGAGCTTGCACAT	AGCTTGCCCTGTCCTTGCT	Wang et al., 2016
5WBC	CAATGGACACGGGTTTAAAGAGT	ACTTGCCAATCCTGTTGACTGA	Wang et al., 2016
ACC1	CTGGAGGGTGGTCGTAACAAAT	GTGTTTACTGGTATCTTCTAGCTCTCGAT	Wang et al., 2016
ACO1	AAGATGGCCAGTGGATTGATG	TCACCGAGGTTGACAACAATG	Cs2g20590
ACS8	CAGGATTTGCTTTGCCAACA	TGATGCGCTGCAATGCA	Cs3g16400
Actin	CCAAGCAGCATGAAGATCAA	ATCTGCTGGAAGGTGCTGAG	Wang et al., 2016
AOC	GAAGGGTGACCGGTTTGAAGC	ACGGCCAAGTACGTGTCTTCG	Rodríguez et al., 2014
AOS	CGAATTTCAATCCCCAAGAA	TTGGTGGGTTGTTCATCAGA	orange1.1t03769
BDG	CCGAGGTCTCAAAGCAAACTG	TTGTGCGACATTTCCATCCA	Wang et al., 2016
CD1	AATTCTCCTGGCCTCTCACTTG	ATCCCCCCCTCCTTGATTG	Wang et al., 2016
CD2	GCAGTGTAGTGGTTCGGGTATTG	TCGGGCCTTTTTGCAAAC	Wang et al., 2016
CD3	GGAGTAATGATTCCGGCAAGAA	AAGTCCACCAACATTCCCGTTA	Wang et al., 2016
CER1-1	TCGCTATTTATGCCAATTTATG	TGATTCTTCTTCTTCTTCACCTGAT	Wang et al., 2016
CER1-3	CACTGTGGACAAAACTTCG	ATCGGGCGAGTCTTCCTG	Wang et al., 2016
CER2	GGCCCTGGAGTCGTGACA	CGATGCCGTCTCGTTTTCTC	Wang et al., 2016
CER26	TCACCGCAATTAAAGCCAATG	CTTGCCGGGTGAAATTGACT	Wang et al., 2016
CER3	CAAGCAGCTCAACATTCCAA	ATCGTCAGGGAATCTCATGG	Wang et al., 2016
CER4-1	TTGATATGGTGGTGAATGCTATGA	GCATCAGAAGGCTGTTTTGCA	Wang et al., 2016
CER4-2	CCTACATGTTTTTTCAGGGCATCT	ATTGCCCTTCGCAACTTCTC	Wang et al., 2016
CER6/KCS6	ACCCTTGGTCCGATTGCA	CTAGAGCTTGACAATTTCGGGAAT	Wang et al., 2016
CER7	GAGGCCCGAATGCTCACTAG	CCTCGGGTGGATGCACTATC	Wang et al., 2016
CER9	CGCACGGCACTGGTTTAATAC	CCCGCCTCAGCCTCAAT	Wang et al., 2016
CFL	CATAAACTGGAGGAATGGGATGA	TCCACTTGACTCTGCCGTTGT	Wang et al., 2016
CHI-1	GCCGGCTTCCGGGATAC	CTTGGCCACATTCAATTCCA	Waewthongrak et al., 2015
COI1	GGGAATGGAGGATGAAGAAGGT	GCCCTGAGCCAAAGCAATTA	Shi et al., 2014
ECR	TCCACGGCGATGGGTAAT	CAGGCTCGCCATTCACTTCT	Wang et al., 2016
EDR1	TCCAGGAGTGCTTTGAGTGGTA	GCCCATTTAACTGACTTGTGCTAGA	Shi et al., 2014
EDS1	GGCTCGAGTATGCCCTGAAG	CTTGCCCAGAAACATGATTCC	Shi et al., 2014
Endochitinase1	TTCTGTGGCAAGTTTGGGATT	GCCGTTGGTTGGAGCAAT	Cs8g01850
Endochitinase2	AGTTGGCTCGAGACATGCAA	CCTTTGACCAAGTCTTCGAATTG	Cs8g01840
FAD1	CGAGTTGGGTTCTTTCAGAATGT	GTCCTTGGCCTCGGAAAAA	Cs6g08600
FATB	CGGGAGTGGCAAGCACTT	GCGGCAGCCTTCCTTTTC	Cs2g13450
Fe(2+) transport protein 1	GCTCATGGCTCCGCAGAT	ACGTTTTCGGATTAGTTCAGGTAGA	orange1.1t03275
FHT	GCAACTGGGTTCCTGTAAATCC	TGATCGCCGATGTTGACAA	Cs1g12300
FHY3	GTGAAACAAGAAGCAAATCTGTGAA	ATCTAGCATTGCAGCCTGTTTTT	orange1.1t05255
Glucanase	ACCTCCGAAGAATCGCTTCCAA	TGTTTCTCATGGCGGGAACA	Waewthongrak et al., 2014
GST1	GCCCGTTTGTCTCAGTCCAA	TGCAAATCGACCAAGGTGAA	Shi et al., 2014
GST1	GCCCGTTTGTCTCAGTCCAA	TGCAAATCGACCAAGGTGAA	Shi et al., 2014
HCD	TCCAGCTCGCCCAAACC	CCAAGCCTAGAAGACCATGAAGA	Wang et al., 2016
JAR1	AAGGCGATGCAGTCACAATG	TGGTGGAAATCAGGACCAAAG	Shi et al., 2014
KAS2Ⅱ	GGCTTCTTGCTTGCCCTTT	GCGACGAAACGGAGCTGTAA	Cs4g07000
KAS3Ⅲ	ATCTAGAGCACCCAGACTCATCAA	CTGCCGAGCCACATCCA	Cs5g09160
KASⅠ	AAACCCACTTCGCAGCAAAT	CGGTCGGTCTCGCATTGT	Cs2g03620
KCR1	TTGAAAACCCCCCTCACATC	GGGTGATACAAAGAGAGCAGAGTTG	Wang et al., 2016
KCS10	GCGAGAAAGCCAACAAAAATG	CAGCTTCCGGGTTTGGATT	Wang et al., 2016
KCS1	AGGCCAATGCTGCTATATGCTT	AAGCCTCCTGGTTTCATCACA	Wang et al., 2016
KCS5	GGGCTTCTCTTTTATCTCTACCTTCTC	TTCTCATCAACCCACTTCCATATC	Wang et al., 2016
LACS1	GGAGCAGAAGGAAATGGC	AGGCTGTGGTGGCAAAAT	Wang et al., 2016
LACS2	GTCACCGGTCGGTTTGGA	GAATCCTTTTGGCAGAATCACAA	Wang et al., 2016
Latex serine proteinase inhibitor	GTTTGAGGATGGCGTTCGA	GGAAATGCCGGCTCATCA	Cs5g16850
LOX3	GTCGTTCTGGAACTTGTCGGCACT	CTGTGATTGCACCAGGCGTCCC	Cs1g17380
LTP1	AGTGAAAAACAGAGGATCGACATG	AAGCAAGCCAACAAGGCAGAT	Wang et al., 2016
LTP2	TGCCTTTGTGGGTACCTGAGA	ATCCTTTTGGCATTGGGAGAGT	Wang et al., 2016
LTP4	CATTATACATGGCTCTTAAGCTTGCT	TGGGCGCACCCATCAC	Wang et al., 2016
MCAT	AAGGTTATTGCTGGCATTGTCAA	GCCCCGATATTCTCCATCTCA	Cs8g20810
MYB106	GGTAGACCCCAGTGCCTTGA	CCCAAACATCCCGGAAACTA	Wang et al., 2016
MYB16	CCGGCCGAGCTTATCTGA	CCATCACCTCCGCCACTATT	Wang et al., 2016
MYB30	TCTAGTGAAGAGACTCCAAGCAAAGTT	CAACGATTCAAAAGCCTCTGATAA	Wang et al., 2016
MYB39	ACCTGGCCGGACCGATA	CTTCGCTTCAACGTGGAGTTC	Wang et al., 2016
MYB4	GCTCTCCAATATCCCCATCAAC	GCAACTGCATGACGATGATGA	Cs2g22630
MYB41-1	TCAGCAATTAGTCCAACCTGATAGTC	CAATGTGCAGCAAGCTTCAAG	Wang et al., 2016
MYB96	GCTTGCTTCGATGCAGTAAGAG	CCCGGCCGGAGATAATTT	Wang et al., 2016
MYC2	GGTGACCATGAGCTCCAACTG	GGCCGAAGAGAGATTTGGCTA	Rodríguez et al., 2014
NBS-LRR	GCTTACTGCATGCACCGAACT	CAAACGGGACAGGTTTCCAA	orange1.1t02504
NDR1	GCGCCGACCGATCAGA	CGCCGACCCATTTGCA	Shi et al., 2014
NPR1	CGTGGCATATTGTGATGCAAA	GTTGACATCAGCAAGTCCAAGATC	Shi et al., 2014
NPR2	ACCTTAGACGAAGCCAATGCA	CAGACAACACCTTGGGATCACA	Shi et al., 2014
NPR3	TTTTATACTGGCCTTTCAGCATCA	CGTCTCAACTGTTTTAAGCAAAGC	Shi et al., 2014
PAL1	CTCGGCCCTCAGATCGAA	CCGAGTTGATCTCCCGTTCA	Shi et al., 2014
PDF1.2	CAGTGGCAGAAGCAAAACAA	CCGGGGAAGTCGTAGTGGC	Rodríguez et al., 2014
Pectate lyase 5	TGACCCAGTGAACCCAAAGC	GGGCTCGTCTTGGATCACA	Cs7g09860
qCALMOD	CCTCCATTTAACGCTCAACC	TTCTCGATGAGTTTCATTTCCG	Rodríguez et al., 2014
RAR1	GTCAGAACGACGACGCTTTG	GCGTTGCAGCCAATTCG	Shi et al., 2014
RDR1	GTTGCTGGGCCACTGCTT	TCACGGGTGCTCTGTATGGA	Wang et al., 2016
RdRp	CGGCAGCGCTTTATTGTTC	ACATCACCTGGATGCAAACAAG	Shi et al., 2014
RST1	CACGTTCTTTCTTTCTCAGTTTGATT	CCTGGCCCTTCATCCATTT	Cs2g27570
SA-AZI1	CCATCAAAGCGAACATTTTGG	CGTTCAAAAGAAGGCTGAGTGA	Shi et al., 2014
SA-EDS-5	ATCGAAGTTTGGTAAAGGCAAGA	AGCGTGGATCCAATGAGAAGA	Shi et al., 2014
SA-ICS1	CAGCGCTGGCCTTGGA	GGAGGTGGGTTGGATTTCAA	Shi et al., 2014
WIN1	TTCCGTCGTCAAGGTCGT	TGGAGGGAGAAGAAATGGG	Wang et al., 2016
WIN2	GACCAAGCCTCAAGCAGTACAA	TGCAGCGCAACCCTTTCT	Wang et al., 2016
WIN3	CTGATGATGTTTCGGGCAATG	CAATTCTGGTCCTTGAGATTGTGA	Wang et al., 2016
WRKY20	TGCTGCAAGCGAAATTGG	CACCAGATGCCTCAGATTCTCA	Wang et al., 2016
WRKY22	GCGGATTGTCTCGCATGTG	TTATGGGTTTCTGCCCGTATTT	Shi et al., 2014
WRKY70	CAGCAAGAGCTCAACCGTTAAA	CTCCGCACACTTTCTTCTCTTGT	Cs6g10120
WSD1	ACCAAAACGCCCCTCAAAG	AACAAACCGCCGAGGAAGA	Cs5g19990
Supplementary references
Rodríguez, A. and Peña, L. (2014) Terpene down-regulation triggers defense responses in transgenic orange leading to resistance against fungal pathogens.Plant Physiol, 164, 321-339.
Shi, Q., Febres, V.J., Jones, J.B. and Moore, G.A. (2014) Responsiveness of different citrus genotypes to the Xanthomonas citri subsp. citri -derived PAMP flg22 correlates with resistance to citrus canker.
Mol Plant Pathol, 16, 507&ndash;520.
Waewthongrak, W., Leelasuphakul, W. and Mccollum, G. (2014) Cyclic LIPopeptides from Bacillus subtilis ABS-S14 elicit defense-related gene expression in citrus fruit. Plos One, 9, 109386-109397.
Wang, J., Li, S., Li, X., He, Y., Luo, T., Sheng, L., Luo, Y., Zeng, Y., Xu, J. and Deng, X. (2016)
Regulation of cuticle formation during fruit development and ripening in ‘Newhall’ navel orange ( Citrus sinensis Osbeck) revealed by transcriptomic and metabolomic profiling. Plant Sci 243, 131-144.
